# Supplementary material for: Comparison of the three-dimensional organization of sperm and fibroblast genomes using the Hi-C approach
Source: Genome Biol. 2015 Apr 14;16(1):77. doi: 10.1186/s13059-015-0642-0 (PMC4434584; doi:10.1186/s13059-015-0642-0)
Supplement: Additional file 3: — TADs identified in fibroblasts. Coordinates of TADs identified in fibroblasts in USCS bed-track format. [file 13059_2015_642_MOESM3_ESM.txt]

track name='/mnt/storage/home/vsfishman/HiC/data/Fib_full2_domains_40KB/' visibility=full color=200,100,0 altColor=0,100,200 priority=20
chr1	3000000	4320000
chr1	4400000	4760000
chr1	4800000	6120000
chr1	6360000	7200000
chr1	7200000	9520000
chr1	9520000	10120000
chr1	10160000	10760000
chr1	10800000	11520000
chr1	11600000	12840000
chr1	12840000	13640000
chr1	13680000	14720000
chr1	14960000	15760000
chr1	15800000	17120000
chr1	17120000	18120000
chr1	18200000	19160000
chr1	19160000	20600000
chr1	20600000	21200000
chr1	21360000	22520000
chr1	22560000	23320000
chr1	23320000	23800000
chr1	23800000	24280000
chr1	24280000	25560000
chr1	25920000	30720000
chr1	30720000	31240000
chr1	31240000	33720000
chr1	33720000	34240000
chr1	34280000	34480000
chr1	34680000	36360000
chr1	36360000	36760000
chr1	36760000	37320000
chr1	37320000	37960000
chr1	38200000	38880000
chr1	39040000	39600000
chr1	39600000	40080000
chr1	40080000	40840000
chr1	40920000	43160000
chr1	43160000	44200000
chr1	44240000	44800000
chr1	44800000	45840000
chr1	45840000	46080000
chr1	46120000	46480000
chr1	46520000	51000000
chr1	51000000	51680000
chr1	51680000	52160000
chr1	52200000	52920000
chr1	53080000	53720000
chr1	53760000	54480000
chr1	54720000	55080000
chr1	55240000	55920000
chr1	55920000	57440000
chr1	57440000	58440000
chr1	58480000	58760000
chr1	58760000	59720000
chr1	59920000	61040000
chr1	61040000	63160000
chr1	63200000	64600000
chr1	64760000	65240000
chr1	65280000	66120000
chr1	66160000	67040000
chr1	67160000	69200000
chr1	69240000	69800000
chr1	69840000	71600000
chr1	71600000	72280000
chr1	72280000	72680000
chr1	72760000	73920000
chr1	73920000	74240000
chr1	74240000	74520000
chr1	74600000	74840000
chr1	74920000	75600000
chr1	75600000	77920000
chr1	77920000	78480000
chr1	78480000	79720000
chr1	79760000	80160000
chr1	80160000	80520000
chr1	80520000	81320000
chr1	81320000	82520000
chr1	82760000	83040000
chr1	83200000	83720000
chr1	83720000	85360000
chr1	87360000	87960000
chr1	87960000	88240000
chr1	88480000	89120000
chr1	89320000	90120000
chr1	90200000	90640000
chr1	90640000	91120000
chr1	91120000	91520000
chr1	91560000	91880000
chr1	91920000	92520000
chr1	92520000	92800000
chr1	92840000	93240000
chr1	93400000	94800000
chr1	95040000	95720000
chr1	95840000	98720000
chr1	98720000	99640000
chr1	99680000	100360000
chr1	100480000	105680000
chr1	105680000	106880000
chr1	106880000	107520000
chr1	107560000	107960000
chr1	107960000	108320000
chr1	108320000	108800000
chr1	108880000	109520000
chr1	109520000	110720000
chr1	110760000	113520000
chr1	113560000	114360000
chr1	114520000	120200000
chr1	120200000	121320000
chr1	121360000	121880000
chr1	122040000	122480000
chr1	122480000	123480000
chr1	123480000	126600000
chr1	126600000	128880000
chr1	128880000	129360000
chr1	129400000	129680000
chr1	129680000	130160000
chr1	130240000	130760000
chr1	130760000	132960000
chr1	133000000	133480000
chr1	133480000	133760000
chr1	133840000	134400000
chr1	134480000	134880000
chr1	135040000	135520000
chr1	135520000	135960000
chr1	136040000	136240000
chr1	136240000	137040000
chr1	137040000	137720000
chr1	137920000	138360000
chr1	138400000	139160000
chr1	139160000	139960000
chr1	140000000	140720000
chr1	140720000	141240000
chr1	141360000	142640000
chr1	142720000	145560000
chr1	145600000	146240000
chr1	146240000	148040000
chr1	148400000	151640000
chr1	151640000	152240000
chr1	152240000	152880000
chr1	152880000	153280000
chr1	153280000	153600000
chr1	153600000	154360000
chr1	154360000	155320000
chr1	155320000	155600000
chr1	155720000	156040000
chr1	156040000	156840000
chr1	156840000	157120000
chr1	157120000	157400000
chr1	157400000	157640000
chr1	157880000	158600000
chr1	158640000	159040000
chr1	159040000	159480000
chr1	159480000	160600000
chr1	160600000	161120000
chr1	161200000	162120000
chr1	162120000	162680000
chr1	163160000	163680000
chr1	163880000	164640000
chr1	164680000	165880000
chr1	165920000	166160000
chr1	166200000	167120000
chr1	167280000	168320000
chr1	168320000	169320000
chr1	169320000	169600000
chr1	169840000	172120000
chr1	172120000	172560000
chr1	172560000	172800000
chr1	172800000	173000000
chr1	173000000	173200000
chr1	173720000	173960000
chr1	173960000	174320000
chr1	174320000	175320000
chr1	175360000	176440000
chr1	176480000	176960000
chr1	176960000	177840000
chr1	177840000	178640000
chr1	178640000	179760000
chr1	179760000	180400000
chr1	180400000	181440000
chr1	181760000	182160000
chr1	182160000	182360000
chr1	182360000	182760000
chr1	182800000	183520000
chr1	183800000	184480000
chr1	184480000	184920000
chr1	185320000	186080000
chr1	186080000	186640000
chr1	186680000	187240000
chr1	187240000	188600000
chr1	188600000	190760000
chr1	190800000	191520000
chr1	191520000	191800000
chr1	191840000	192640000
chr1	192720000	193400000
chr1	193400000	193920000
chr1	193960000	194560000
chr1	194560000	194960000
chr1	195200000	197195432
chr4	3000000	3840000
chr4	3880000	4680000
chr4	4680000	6120000
chr4	6120000	6400000
chr4	6440000	8320000
chr4	8320000	9040000
chr4	9040000	9720000
chr4	9720000	10800000
chr4	10800000	11480000
chr4	11480000	12040000
chr4	12080000	14400000
chr4	14440000	15240000
chr4	15280000	15880000
chr4	15880000	19440000
chr4	19480000	19920000
chr4	19920000	21640000
chr4	21920000	24600000
chr4	24640000	24840000
chr4	24840000	26480000
chr4	26480000	28720000
chr4	28760000	29240000
chr4	29400000	32040000
chr4	32080000	32680000
chr4	32680000	33400000
chr4	33400000	34600000
chr4	34880000	35160000
chr4	35240000	36880000
chr4	37560000	40040000
chr4	40080000	40680000
chr4	40680000	40920000
chr4	40960000	41400000
chr4	41400000	41760000
chr4	41760000	44040000
chr4	44320000	44960000
chr4	45000000	45320000
chr4	45360000	46200000
chr4	46200000	47080000
chr4	47080000	47400000
chr4	47440000	48720000
chr4	48720000	49680000
chr4	49680000	53040000
chr4	53040000	53680000
chr4	53720000	55320000
chr4	55480000	56840000
chr4	56960000	57960000
chr4	58240000	59040000
chr4	59040000	59360000
chr4	59360000	59920000
chr4	59960000	60320000
chr4	60360000	60640000
chr4	60680000	61920000
chr4	61920000	62800000
chr4	62800000	63000000
chr4	63040000	63600000
chr4	63640000	64160000
chr4	64160000	65280000
chr4	65280000	66120000
chr4	66160000	68600000
chr4	68840000	70040000
chr4	70080000	71800000
chr4	71880000	73280000
chr4	74120000	76640000
chr4	76720000	77240000
chr4	77240000	80480000
chr4	80480000	82880000
chr4	82880000	83240000
chr4	83280000	84800000
chr4	84800000	85480000
chr4	85480000	86480000
chr4	86600000	88400000
chr4	88440000	88760000
chr4	88800000	89200000
chr4	89360000	94240000
chr4	94240000	94600000
chr4	94600000	95680000
chr4	95720000	96360000
chr4	96360000	98560000
chr4	98600000	98880000
chr4	98880000	99520000
chr4	99600000	100240000
chr4	100240000	100680000
chr4	100840000	101040000
chr4	101160000	101680000
chr4	101840000	102880000
chr4	103040000	104600000
chr4	104680000	106120000
chr4	106120000	106880000
chr4	107040000	107360000
chr4	107400000	107560000
chr4	107560000	108000000
chr4	108000000	109080000
chr4	109120000	109400000
chr4	109440000	109680000
chr4	109680000	111520000
chr4	111560000	113960000
chr4	113960000	114320000
chr4	114320000	115400000
chr4	115400000	115720000
chr4	115760000	116320000
chr4	116480000	116920000
chr4	116920000	117360000
chr4	117480000	118040000
chr4	118280000	118640000
chr4	118640000	118880000
chr4	118920000	120920000
chr4	120920000	121440000
chr4	122160000	122440000
chr4	122440000	122800000
chr4	122800000	123400000
chr4	123600000	124760000
chr4	124800000	125720000
chr4	125720000	126000000
chr4	126000000	126760000
chr4	127000000	128280000
chr4	128280000	128800000
chr4	128840000	129160000
chr4	129360000	130000000
chr4	130000000	130200000
chr4	130320000	131400000
chr4	131440000	131760000
chr4	131800000	132240000
chr4	132240000	133080000
chr4	133120000	133480000
chr4	133520000	134000000
chr4	134080000	134480000
chr4	134480000	134920000
chr4	135000000	135240000
chr4	135520000	135760000
chr4	135760000	136200000
chr4	136200000	137840000
chr4	138000000	138440000
chr4	138440000	138880000
chr4	138960000	139200000
chr4	139240000	140640000
chr4	140640000	141360000
chr4	141520000	143000000
chr4	143040000	144320000
chr4	144480000	145000000
chr4	145000000	147200000
chr4	147200000	147800000
chr4	148000000	148480000
chr4	148480000	149520000
chr4	149600000	150000000
chr4	150000000	150360000
chr4	150400000	151320000
chr4	151520000	151880000
chr4	151880000	153360000
chr4	153400000	154200000
chr4	154200000	155630120
chr8	3000000	4080000
chr8	4080000	4720000
chr8	4840000	9200000
chr8	9200000	9960000
chr8	9960000	10400000
chr8	10400000	11240000
chr8	11240000	11440000
chr8	11760000	13320000
chr8	13360000	13800000
chr8	13920000	15080000
chr8	15080000	16320000
chr8	17560000	18600000
chr8	18600000	20040000
chr8	22040000	23080000
chr8	23080000	23520000
chr8	23520000	23720000
chr8	23760000	24280000
chr8	24320000	26360000
chr8	26360000	26840000
chr8	26840000	27280000
chr8	27280000	28400000
chr8	28400000	32200000
chr8	32200000	34320000
chr8	34320000	34840000
chr8	34880000	35160000
chr8	35200000	35920000
chr8	35920000	36560000
chr8	36560000	36760000
chr8	36920000	37440000
chr8	37600000	38160000
chr8	38160000	41520000
chr8	41600000	42040000
chr8	42040000	42520000
chr8	42520000	46360000
chr8	46360000	47040000
chr8	47040000	47640000
chr8	47720000	48080000
chr8	48080000	48800000
chr8	48800000	49120000
chr8	49160000	51240000
chr8	51400000	54520000
chr8	54880000	56200000
chr8	57920000	59000000
chr8	59120000	59880000
chr8	60040000	60320000
chr8	60400000	62960000
chr8	62960000	63360000
chr8	63480000	64000000
chr8	64000000	64520000
chr8	64520000	66440000
chr8	66480000	67080000
chr8	67080000	67480000
chr8	67480000	69040000
chr8	69080000	69960000
chr8	69960000	70440000
chr8	70480000	71320000
chr8	71360000	71760000
chr8	71800000	72080000
chr8	72320000	72760000
chr8	72800000	73120000
chr8	73400000	74200000
chr8	74200000	75120000
chr8	75320000	77520000
chr8	77560000	77800000
chr8	77800000	80080000
chr8	80080000	80560000
chr8	80560000	82200000
chr8	82240000	83240000
chr8	83240000	83520000
chr8	83560000	84360000
chr8	84840000	85360000
chr8	85360000	86160000
chr8	86160000	86480000
chr8	86520000	87560000
chr8	87800000	89440000
chr8	89440000	90080000
chr8	90120000	90640000
chr8	90640000	91280000
chr8	91320000	92320000
chr8	92360000	93320000
chr8	93320000	93640000
chr8	93640000	95320000
chr8	95320000	96040000
chr8	96080000	96520000
chr8	96520000	98440000
chr8	98440000	103320000
chr8	103360000	105200000
chr8	105280000	106600000
chr8	106600000	107120000
chr8	107120000	107840000
chr8	107840000	108640000
chr8	108640000	109200000
chr8	109200000	109600000
chr8	109600000	109920000
chr8	109960000	110120000
chr8	110120000	112080000
chr8	112120000	112480000
chr8	112640000	113160000
chr8	113160000	113840000
chr8	113840000	114520000
chr8	114560000	116160000
chr8	116160000	116600000
chr8	116600000	116960000
chr8	116960000	119400000
chr8	119520000	120120000
chr8	120120000	121920000
chr8	121920000	122640000
chr8	122680000	123160000
chr8	123160000	123600000
chr8	123640000	124360000
chr8	124360000	124920000
chr8	124920000	125360000
chr8	125360000	125920000
chr8	126080000	126440000
chr8	126520000	127080000
chr8	127560000	128440000
chr8	128440000	128960000
chr8	128960000	129520000
chr8	129520000	131738871
chr14	4360000	6320000
chr14	7200000	7320000
chr14	7320000	8600000
chr14	8600000	9040000
chr14	9200000	12200000
chr14	12400000	13000000
chr14	13080000	13360000
chr14	13400000	14120000
chr14	14160000	14960000
chr14	14960000	15760000
chr14	15840000	17240000
chr14	17240000	18200000
chr14	18200000	19040000
chr14	19160000	20240000
chr14	20360000	21120000
chr14	21160000	21520000
chr14	21520000	21880000
chr14	21880000	22680000
chr14	22680000	24360000
chr14	24360000	25280000
chr14	25280000	26520000
chr14	26520000	26720000
chr14	27080000	27480000
chr14	27480000	27840000
chr14	27960000	28320000
chr14	28320000	30760000
chr14	30800000	31360000
chr14	31360000	31760000
chr14	31840000	32320000
chr14	32320000	33320000
chr14	33320000	34160000
chr14	34480000	35400000
chr14	35400000	35600000
chr14	35600000	37960000
chr14	37960000	42320000
chr14	42320000	43720000
chr14	43760000	44080000
chr14	44160000	44640000
chr14	44640000	44960000
chr14	44960000	45320000
chr14	45560000	45800000
chr14	45960000	46400000
chr14	46400000	47400000
chr14	47400000	47880000
chr14	47920000	49000000
chr14	49120000	49800000
chr14	49840000	50360000
chr14	50440000	51400000
chr14	51400000	51720000
chr14	51720000	52480000
chr14	52480000	53760000
chr14	53960000	54160000
chr14	54280000	55720000
chr14	55720000	56560000
chr14	56600000	58280000
chr14	58280000	58560000
chr14	58560000	59760000
chr14	59880000	60200000
chr14	60200000	60720000
chr14	60840000	61400000
chr14	61400000	61920000
chr14	61920000	63080000
chr14	63080000	63640000
chr14	63640000	64120000
chr14	64160000	64440000
chr14	64480000	64720000
chr14	64720000	65240000
chr14	65240000	66200000
chr14	66240000	66440000
chr14	66440000	66920000
chr14	66920000	67480000
chr14	67640000	68320000
chr14	68320000	68600000
chr14	68600000	69160000
chr14	69320000	70120000
chr14	70200000	71040000
chr14	71040000	72760000
chr14	72920000	73480000
chr14	73480000	73920000
chr14	73920000	75120000
chr14	75160000	75440000
chr14	75440000	76200000
chr14	76240000	76520000
chr14	76520000	76880000
chr14	76880000	77440000
chr14	77440000	78920000
chr14	79000000	80000000
chr14	80080000	80640000
chr14	80640000	84480000
chr14	84840000	87840000
chr14	87840000	89400000
chr14	89400000	94320000
chr14	94320000	96320000
chr14	96360000	97320000
chr14	97320000	99480000
chr14	99480000	100320000
chr14	100320000	101840000
chr14	101880000	103440000
chr14	103440000	103960000
chr14	103960000	104440000
chr14	104440000	105520000
chr14	105560000	106320000
chr14	106320000	106920000
chr14	106920000	110200000
chr14	110240000	111200000
chr14	111200000	115200000
chr14	115400000	115840000
chr14	115880000	117320000
chr14	117320000	118400000
chr14	118520000	119240000
chr14	119400000	120440000
chr14	120480000	120840000
chr14	120880000	121640000
chr14	121680000	121960000
chr14	121960000	122240000
chr14	122240000	122560000
chr14	122560000	123720000
chr14	123760000	125194864
chr6	3000000	4360000
chr6	4480000	5560000
chr6	5560000	6920000
chr6	6920000	7640000
chr6	7640000	8840000
chr6	8840000	12240000
chr6	12240000	13120000
chr6	13200000	14520000
chr6	14760000	16960000
chr6	16960000	17800000
chr6	18040000	18800000
chr6	18840000	21680000
chr6	21720000	22960000
chr6	23120000	24440000
chr6	24440000	25680000
chr6	25720000	28360000
chr6	28360000	29080000
chr6	29120000	30360000
chr6	30360000	31000000
chr6	31000000	31440000
chr6	31440000	34440000
chr6	34440000	35160000
chr6	35200000	37000000
chr6	37000000	37360000
chr6	37400000	38280000
chr6	38520000	39080000
chr6	39080000	39760000
chr6	39760000	42160000
chr6	42160000	42840000
chr6	43280000	45000000
chr6	45000000	47120000
chr6	47240000	47640000
chr6	47720000	48920000
chr6	48960000	49360000
chr6	49400000	50560000
chr6	50560000	51120000
chr6	51120000	52200000
chr6	52200000	52920000
chr6	52960000	53720000
chr6	53720000	54320000
chr6	54520000	55160000
chr6	55160000	55920000
chr6	55960000	56680000
chr6	56720000	58440000
chr6	58440000	59440000
chr6	59600000	60240000
chr6	60520000	60880000
chr6	60920000	61280000
chr6	61280000	64600000
chr6	64640000	65400000
chr6	65440000	66720000
chr6	66760000	67480000
chr6	67600000	70720000
chr6	70720000	71800000
chr6	71800000	72320000
chr6	72360000	72560000
chr6	72560000	73240000
chr6	73240000	77560000
chr6	77560000	78480000
chr6	78480000	81800000
chr6	81880000	82680000
chr6	82680000	83720000
chr6	83800000	84520000
chr6	84560000	85080000
chr6	85080000	85400000
chr6	85400000	86360000
chr6	86360000	86640000
chr6	86680000	86960000
chr6	87000000	87640000
chr6	87800000	88480000
chr6	88480000	88840000
chr6	88840000	89600000
chr6	89600000	90560000
chr6	90560000	91400000
chr6	91440000	92040000
chr6	92240000	92720000
chr6	92720000	93520000
chr6	93680000	94000000
chr6	94000000	94440000
chr6	94440000	94960000
chr6	95000000	97080000
chr6	97080000	97480000
chr6	97680000	98000000
chr6	98000000	99600000
chr6	99600000	100840000
chr6	100840000	101560000
chr6	101600000	103200000
chr6	103240000	103680000
chr6	103720000	106600000
chr6	106720000	108040000
chr6	108040000	108360000
chr6	108360000	108720000
chr6	108800000	112320000
chr6	112400000	113320000
chr6	113680000	114040000
chr6	114040000	114480000
chr6	114680000	115000000
chr6	115120000	115760000
chr6	115760000	116160000
chr6	116200000	116560000
chr6	116560000	118400000
chr6	118520000	119400000
chr6	119400000	120320000
chr6	120440000	120720000
chr6	120840000	121160000
chr6	121240000	122440000
chr6	122600000	124360000
chr6	124400000	125040000
chr6	125040000	125560000
chr6	125560000	126680000
chr6	126720000	127440000
chr6	127440000	128400000
chr6	128720000	129480000
chr6	129480000	131400000
chr6	131440000	133840000
chr6	133840000	134360000
chr6	134360000	134920000
chr6	134920000	135360000
chr6	135360000	136360000
chr6	136360000	136760000
chr6	136760000	137360000
chr6	137360000	137720000
chr6	137720000	138120000
chr6	138120000	139480000
chr6	139520000	140400000
chr6	140640000	143160000
chr6	143160000	145000000
chr6	145160000	145760000
chr6	145760000	146560000
chr6	146600000	146760000
chr6	146760000	146960000
chr6	147040000	148120000
chr6	148120000	148920000
chr6	149080000	149517037
chr12	3000000	3440000
chr12	3440000	4080000
chr12	4240000	5000000
chr12	5040000	7880000
chr12	8000000	8320000
chr12	8320000	8520000
chr12	8640000	9040000
chr12	9040000	10600000
chr12	10600000	11200000
chr12	11200000	12320000
chr12	12400000	13280000
chr12	13280000	15520000
chr12	15520000	16560000
chr12	16800000	17320000
chr12	17360000	17840000
chr12	17840000	18760000
chr12	18760000	18960000
chr12	18960000	19160000
chr12	19160000	19440000
chr12	19440000	19800000
chr12	19800000	20520000
chr12	20560000	20840000
chr12	20880000	21640000
chr12	21640000	21960000
chr12	22720000	23320000
chr12	23480000	24400000
chr12	24400000	25640000
chr12	25680000	27120000
chr12	27120000	29200000
chr12	29240000	30560000
chr12	30720000	31280000
chr12	31280000	32000000
chr12	32040000	32640000
chr12	32640000	33600000
chr12	33600000	34080000
chr12	34080000	35360000
chr12	35360000	35880000
chr12	35880000	36880000
chr12	36920000	37400000
chr12	37400000	38840000
chr12	38840000	40920000
chr12	40920000	41560000
chr12	41560000	42240000
chr12	43200000	45280000
chr12	45320000	45680000
chr12	45680000	46520000
chr12	46520000	50320000
chr12	50400000	51400000
chr12	51400000	52440000
chr12	52480000	54000000
chr12	54000000	55200000
chr12	55200000	55840000
chr12	55840000	56200000
chr12	56320000	56640000
chr12	56960000	57680000
chr12	57760000	58320000
chr12	58320000	60080000
chr12	60080000	60320000
chr12	60360000	62680000
chr12	63600000	66040000
chr12	66040000	68320000
chr12	68520000	70240000
chr12	70280000	70800000
chr12	70800000	71200000
chr12	71320000	71560000
chr12	71560000	72080000
chr12	72200000	72840000
chr12	72840000	73160000
chr12	73200000	73520000
chr12	73560000	73800000
chr12	74080000	74640000
chr12	74680000	75120000
chr12	75120000	75400000
chr12	75400000	76560000
chr12	76560000	76880000
chr12	76880000	77920000
chr12	78080000	79120000
chr12	79280000	79960000
chr12	80000000	80240000
chr12	80280000	81200000
chr12	81280000	81840000
chr12	81840000	82040000
chr12	82040000	82880000
chr12	82880000	83080000
chr12	83160000	83560000
chr12	83600000	84160000
chr12	84200000	84880000
chr12	84960000	85640000
chr12	85960000	86440000
chr12	86440000	86680000
chr12	86680000	87120000
chr12	87160000	87440000
chr12	87440000	88800000
chr12	88800000	90640000
chr12	90680000	91800000
chr12	91960000	92600000
chr12	92840000	93080000
chr12	93080000	94760000
chr12	94800000	97000000
chr12	97640000	99440000
chr12	99440000	99880000
chr12	100000000	101360000
chr12	101360000	101800000
chr12	101800000	102200000
chr12	102320000	102920000
chr12	103200000	103720000
chr12	103720000	104320000
chr12	104360000	104600000
chr12	105200000	105680000
chr12	105680000	106880000
chr12	107040000	109400000
chr12	109440000	109760000
chr12	109760000	111640000
chr12	111640000	112120000
chr12	112120000	113240000
chr12	113240000	114440000
chr12	114440000	117280000
chr12	117280000	117880000
chr12	117880000	118600000
chr12	118600000	119040000
chr12	119040000	120120000
chr12	120160000	121257530
chr7	3000000	4480000
chr7	4480000	5040000
chr7	5080000	6200000
chr7	6280000	7680000
chr7	9040000	9880000
chr7	10480000	11200000
chr7	11200000	11800000
chr7	11800000	12200000
chr7	12320000	13640000
chr7	13640000	15520000
chr7	15920000	16160000
chr7	16160000	16480000
chr7	16480000	17520000
chr7	17680000	19480000
chr7	19600000	19960000
chr7	19960000	21840000
chr7	21880000	26160000
chr7	26200000	26440000
chr7	26640000	27920000
chr7	27920000	29120000
chr7	29160000	31000000
chr7	31080000	31360000
chr7	31400000	32000000
chr7	32200000	34120000
chr7	34120000	34880000
chr7	34920000	36080000
chr7	36400000	38160000
chr7	38160000	39360000
chr7	46360000	48200000
chr7	48280000	49680000
chr7	49960000	50480000
chr7	50480000	51480000
chr7	51960000	53280000
chr7	53320000	54440000
chr7	54440000	55920000
chr7	55960000	56360000
chr7	56360000	57040000
chr7	57200000	58720000
chr7	58800000	59280000
chr7	59280000	61800000
chr7	62080000	63040000
chr7	63040000	63480000
chr7	63480000	64760000
chr7	64760000	66960000
chr7	67040000	69680000
chr7	70000000	70840000
chr7	70840000	71520000
chr7	71560000	72400000
chr7	72440000	72800000
chr7	72800000	73200000
chr7	73240000	73840000
chr7	73840000	74360000
chr7	74360000	74800000
chr7	74920000	75520000
chr7	75520000	76000000
chr7	76080000	77520000
chr7	77520000	79400000
chr7	79520000	80800000
chr7	80800000	81480000
chr7	81520000	82280000
chr7	82280000	82520000
chr7	82520000	83040000
chr7	83040000	85920000
chr7	86040000	86520000
chr7	86880000	87080000
chr7	87240000	87720000
chr7	88000000	88480000
chr7	88520000	88920000
chr7	89080000	89440000
chr7	89440000	89800000
chr7	89800000	91040000
chr7	91040000	91960000
chr7	91960000	94200000
chr7	94240000	96280000
chr7	96280000	96600000
chr7	96600000	97080000
chr7	97080000	97640000
chr7	97640000	98520000
chr7	98600000	99240000
chr7	99240000	99760000
chr7	99760000	100240000
chr7	100480000	104080000
chr7	104120000	104520000
chr7	104560000	104840000
chr7	104880000	105160000
chr7	105280000	106320000
chr7	106640000	107040000
chr7	107560000	108000000
chr7	108040000	108800000
chr7	108800000	109600000
chr7	109600000	111120000
chr7	111320000	113040000
chr7	113040000	114200000
chr7	114280000	114960000
chr7	114960000	116200000
chr7	116240000	116600000
chr7	116600000	118160000
chr7	118200000	119520000
chr7	119520000	120040000
chr7	120040000	120440000
chr7	120480000	120760000
chr7	120760000	121200000
chr7	121200000	121840000
chr7	122000000	123240000
chr7	123480000	125280000
chr7	125280000	125880000
chr7	125880000	126160000
chr7	126160000	126720000
chr7	126800000	127760000
chr7	127760000	127960000
chr7	128080000	128280000
chr7	128280000	129120000
chr7	129280000	129600000
chr7	129600000	130120000
chr7	130120000	130640000
chr7	130640000	132560000
chr7	132560000	132800000
chr7	132840000	133280000
chr7	133520000	134400000
chr7	134400000	135080000
chr7	135120000	135400000
chr7	135560000	135880000
chr7	135880000	136720000
chr7	136760000	137640000
chr7	137680000	138200000
chr7	138240000	139080000
chr7	139080000	139400000
chr7	139400000	139760000
chr7	139800000	140200000
chr7	140200000	140840000
chr7	140880000	142680000
chr7	142680000	142920000
chr7	142960000	144640000
chr7	144640000	146160000
chr7	146240000	146760000
chr7	146760000	148000000
chr7	148040000	148400000
chr7	148400000	149920000
chr7	149920000	150680000
chr7	150720000	151000000
chr7	151000000	152120000
chr7	152120000	152524553
chr18	3000000	4240000
chr18	4240000	4680000
chr18	4680000	5040000
chr18	5080000	6520000
chr18	6520000	7760000
chr18	7920000	9280000
chr18	9320000	10000000
chr18	10280000	10520000
chr18	10520000	11680000
chr18	11680000	12280000
chr18	12320000	12600000
chr18	12600000	13120000
chr18	13160000	14880000
chr18	14960000	15320000
chr18	15720000	16360000
chr18	16360000	20080000
chr18	20080000	20760000
chr18	20760000	21160000
chr18	21160000	21960000
chr18	22160000	23760000
chr18	23880000	24440000
chr18	24440000	24760000
chr18	24800000	25320000
chr18	25320000	25680000
chr18	25720000	28240000
chr18	28240000	30440000
chr18	30440000	31760000
chr18	32040000	32600000
chr18	32640000	33000000
chr18	33040000	34600000
chr18	34960000	35800000
chr18	36080000	36960000
chr18	36960000	37800000
chr18	37840000	38040000
chr18	38120000	38440000
chr18	38440000	39000000
chr18	39080000	39280000
chr18	39280000	40360000
chr18	40400000	42680000
chr18	42720000	43320000
chr18	43520000	44440000
chr18	44560000	45040000
chr18	45040000	46320000
chr18	46440000	47120000
chr18	47120000	49880000
chr18	49920000	50280000
chr18	50320000	51280000
chr18	51560000	52640000
chr18	52800000	53080000
chr18	53120000	53880000
chr18	53880000	54120000
chr18	54120000	56520000
chr18	56520000	56720000
chr18	56760000	57520000
chr18	57520000	58120000
chr18	58160000	58640000
chr18	58840000	60680000
chr18	60960000	61320000
chr18	61320000	61680000
chr18	61680000	61880000
chr18	61880000	62400000
chr18	62440000	63160000
chr18	63200000	63840000
chr18	63880000	64640000
chr18	64640000	65440000
chr18	65440000	65640000
chr18	65640000	66080000
chr18	66200000	66680000
chr18	66720000	67240000
chr18	67520000	67960000
chr18	68000000	68480000
chr18	68480000	70600000
chr18	70600000	74040000
chr18	74360000	74920000
chr18	74960000	75160000
chr18	75160000	75920000
chr18	75920000	76360000
chr18	76480000	77520000
chr18	77520000	78000000
chr18	78000000	78360000
chr18	78360000	80400000
chr18	80440000	80680000
chr18	80680000	80960000
chr18	80960000	82160000
chr18	82160000	82760000
chr18	82880000	83160000
chr18	83160000	84800000
chr18	84800000	85120000
chr18	85120000	86720000
chr18	86760000	88920000
chr18	88920000	90772031
chr11	3080000	3840000
chr11	3880000	4800000
chr11	5000000	5880000
chr11	5880000	6520000
chr11	6520000	7080000
chr11	7080000	8320000
chr11	8320000	9080000
chr11	9080000	11280000
chr11	11320000	11680000
chr11	11720000	12480000
chr11	12480000	16360000
chr11	16400000	17160000
chr11	17160000	19720000
chr11	19720000	20000000
chr11	20000000	20320000
chr11	20320000	20600000
chr11	20640000	21400000
chr11	21480000	22520000
chr11	22520000	22880000
chr11	22880000	23480000
chr11	23560000	23880000
chr11	23880000	27000000
chr11	27040000	29040000
chr11	29080000	29960000
chr11	30000000	30560000
chr11	30840000	31560000
chr11	31560000	32080000
chr11	32240000	33040000
chr11	33040000	34120000
chr11	34160000	34640000
chr11	34640000	35840000
chr11	35840000	37000000
chr11	37040000	38560000
chr11	38720000	40520000
chr11	40560000	43240000
chr11	43240000	44280000
chr11	44400000	45760000
chr11	45760000	46040000
chr11	46080000	48600000
chr11	48600000	49400000
chr11	49440000	50200000
chr11	50240000	51080000
chr11	51080000	51400000
chr11	51520000	52200000
chr11	52200000	53240000
chr11	53240000	55280000
chr11	55320000	55920000
chr11	55920000	57280000
chr11	57320000	57960000
chr11	58160000	58680000
chr11	58720000	59320000
chr11	59320000	59640000
chr11	59640000	59880000
chr11	59880000	60280000
chr11	60360000	60720000
chr11	60720000	61560000
chr11	61720000	62400000
chr11	62520000	63000000
chr11	63000000	64800000
chr11	64840000	65520000
chr11	65640000	66840000
chr11	66920000	67160000
chr11	67160000	67640000
chr11	67760000	68240000
chr11	68280000	68640000
chr11	68840000	69440000
chr11	69440000	69800000
chr11	69840000	70040000
chr11	70200000	70760000
chr11	70800000	72000000
chr11	72000000	72920000
chr11	72920000	74440000
chr11	74440000	75400000
chr11	75520000	76040000
chr11	76040000	76480000
chr11	76480000	77520000
chr11	77640000	77800000
chr11	77800000	78000000
chr11	78280000	78800000
chr11	78800000	79400000
chr11	79520000	79800000
chr11	80240000	81400000
chr11	81440000	82040000
chr11	82040000	82720000
chr11	82720000	83120000
chr11	83120000	83600000
chr11	83600000	83760000
chr11	84040000	84640000
chr11	84680000	86320000
chr11	86320000	86920000
chr11	86960000	87360000
chr11	87400000	87640000
chr11	87760000	88880000
chr11	88920000	90520000
chr11	90520000	92960000
chr11	92960000	93760000
chr11	93760000	94400000
chr11	94520000	94880000
chr11	94880000	95120000
chr11	95160000	95400000
chr11	95520000	95920000
chr11	96120000	96760000
chr11	96920000	98080000
chr11	98120000	98520000
chr11	98560000	99040000
chr11	99160000	100200000
chr11	100200000	101320000
chr11	101480000	101840000
chr11	101880000	102560000
chr11	102600000	102960000
chr11	102960000	103200000
chr11	103200000	103800000
chr11	103840000	104120000
chr11	104120000	104360000
chr11	104400000	105080000
chr11	105080000	106640000
chr11	106680000	106920000
chr11	107040000	107360000
chr11	107480000	108280000
chr11	108280000	109080000
chr11	109080000	109480000
chr11	109480000	109720000
chr11	109720000	110200000
chr11	110200000	111400000
chr11	111400000	113040000
chr11	113120000	113520000
chr11	113520000	114520000
chr11	114560000	115000000
chr11	115160000	115760000
chr11	115760000	116360000
chr11	116520000	116720000
chr11	116720000	117080000
chr11	117080000	117680000
chr11	117680000	118280000
chr11	118360000	119080000
chr11	119120000	119760000
chr11	119960000	120240000
chr11	120320000	120920000
chr11	121320000	121843856
chr9	3040000	4440000
chr9	4480000	6920000
chr9	7160000	7600000
chr9	7600000	8200000
chr9	8200000	8680000
chr9	8680000	9000000
chr9	9000000	9400000
chr9	9400000	10880000
chr9	10880000	13160000
chr9	13200000	13520000
chr9	13640000	14560000
chr9	14600000	15120000
chr9	15120000	18080000
chr9	18120000	20440000
chr9	20440000	21360000
chr9	21360000	22280000
chr9	22280000	23040000
chr9	23240000	24360000
chr9	24480000	24920000
chr9	24920000	25440000
chr9	25440000	26800000
chr9	26840000	27160000
chr9	27160000	28040000
chr9	28040000	29440000
chr9	29480000	30240000
chr9	30240000	30920000
chr9	30920000	31200000
chr9	31200000	31760000
chr9	31760000	32040000
chr9	32160000	32960000
chr9	33040000	35000000
chr9	35080000	35400000
chr9	35400000	36520000
chr9	36560000	37160000
chr9	37200000	37480000
chr9	37480000	37760000
chr9	37760000	40040000
chr9	40200000	40600000
chr9	40600000	41000000
chr9	41000000	41800000
chr9	41800000	42120000
chr9	42120000	42800000
chr9	42800000	43800000
chr9	43880000	44200000
chr9	44240000	44760000
chr9	44800000	45240000
chr9	45240000	45600000
chr9	45760000	46120000
chr9	46120000	48440000
chr9	48440000	48800000
chr9	48880000	49280000
chr9	49320000	50400000
chr9	50600000	50960000
chr9	51120000	51760000
chr9	51760000	52120000
chr9	52120000	53040000
chr9	53040000	53480000
chr9	53680000	54200000
chr9	54560000	55240000
chr9	55280000	55800000
chr9	55880000	56680000
chr9	56720000	57360000
chr9	57360000	57880000
chr9	57880000	58080000
chr9	58160000	58760000
chr9	58760000	59440000
chr9	59800000	60560000
chr9	60720000	61800000
chr9	61800000	62120000
chr9	62120000	62640000
chr9	62640000	62960000
chr9	63000000	63720000
chr9	63760000	63960000
chr9	63960000	65160000
chr9	65280000	65880000
chr9	65960000	66840000
chr9	66840000	67120000
chr9	67120000	67840000
chr9	67840000	69240000
chr9	69360000	69840000
chr9	69840000	70280000
chr9	70280000	71040000
chr9	71040000	71320000
chr9	71480000	72560000
chr9	72560000	72960000
chr9	72960000	73920000
chr9	73960000	74720000
chr9	74720000	75480000
chr9	75480000	77240000
chr9	77480000	78040000
chr9	78120000	79600000
chr9	79640000	79920000
chr9	80080000	81520000
chr9	81760000	82760000
chr9	82760000	83640000
chr9	83640000	85600000
chr9	85640000	86360000
chr9	86480000	87160000
chr9	87160000	88120000
chr9	88120000	88480000
chr9	88480000	88760000
chr9	88760000	89640000
chr9	89720000	90000000
chr9	90040000	90360000
chr9	90560000	92000000
chr9	92000000	92520000
chr9	92800000	94640000
chr9	94640000	95360000
chr9	95360000	95840000
chr9	96120000	96800000
chr9	96800000	97040000
chr9	97080000	98480000
chr9	98480000	98840000
chr9	98880000	99560000
chr9	99600000	100320000
chr9	100320000	101080000
chr9	101200000	102520000
chr9	102520000	102800000
chr9	103400000	103920000
chr9	104320000	105560000
chr9	105560000	106040000
chr9	106080000	106400000
chr9	106400000	107440000
chr9	107480000	108880000
chr9	109040000	109760000
chr9	109800000	110040000
chr9	110040000	111160000
chr9	111200000	111840000
chr9	111840000	113560000
chr9	113560000	113880000
chr9	113880000	114520000
chr9	114640000	115960000
chr9	115960000	116320000
chr9	116480000	117920000
chr9	117960000	118440000
chr9	118440000	119000000
chr9	119000000	119360000
chr9	119360000	120040000
chr9	120040000	120320000
chr9	120360000	121160000
chr9	121160000	121360000
chr9	121360000	121640000
chr9	121920000	123040000
chr9	123040000	123800000
chr10	3000000	4520000
chr10	4520000	5920000
chr10	5960000	6360000
chr10	6360000	7240000
chr10	7280000	7960000
chr10	7960000	8440000
chr10	8440000	9480000
chr10	9480000	10040000
chr10	10080000	11040000
chr10	11080000	11680000
chr10	11720000	12360000
chr10	12400000	12720000
chr10	12720000	13160000
chr10	13240000	14120000
chr10	14120000	14440000
chr10	14440000	14920000
chr10	14960000	18280000
chr10	18280000	18920000
chr10	18920000	19880000
chr10	20000000	21040000
chr10	21040000	21760000
chr10	21760000	22200000
chr10	22280000	22800000
chr10	22800000	23520000
chr10	23520000	24040000
chr10	24040000	24360000
chr10	24600000	24960000
chr10	24960000	25240000
chr10	25240000	26080000
chr10	26080000	26640000
chr10	26840000	28600000
chr10	28720000	30280000
chr10	30320000	30520000
chr10	30560000	31040000
chr10	31160000	33640000
chr10	33640000	34080000
chr10	34080000	36680000
chr10	36680000	38840000
chr10	38840000	39960000
chr10	39960000	40280000
chr10	40320000	41000000
chr10	41200000	41440000
chr10	41520000	42000000
chr10	42000000	43200000
chr10	43240000	43960000
chr10	43960000	44800000
chr10	44800000	45680000
chr10	45680000	49960000
chr10	50360000	52160000
chr10	52160000	53320000
chr10	53320000	56080000
chr10	56080000	57160000
chr10	57160000	57600000
chr10	57720000	58000000
chr10	58000000	58560000
chr10	58600000	59360000
chr10	59560000	60240000
chr10	60240000	60600000
chr10	60640000	61160000
chr10	61280000	62880000
chr10	62880000	66280000
chr10	66280000	66720000
chr10	66720000	67320000
chr10	67560000	68840000
chr10	68840000	69760000
chr10	69800000	70720000
chr10	70880000	72480000
chr10	72560000	74360000
chr10	74640000	74960000
chr10	75000000	75440000
chr10	75680000	76240000
chr10	76240000	76960000
chr10	77080000	77920000
chr10	78080000	79160000
chr10	79160000	81040000
chr10	81080000	81640000
chr10	81720000	82080000
chr10	82120000	83040000
chr10	83240000	84080000
chr10	84120000	84600000
chr10	84600000	85160000
chr10	85360000	86120000
chr10	86120000	86440000
chr10	86440000	86960000
chr10	87000000	88240000
chr10	88280000	89320000
chr10	89520000	90520000
chr10	90720000	92480000
chr10	92480000	93040000
chr10	93040000	93280000
chr10	93280000	94080000
chr10	94080000	94440000
chr10	94440000	94960000
chr10	94960000	95520000
chr10	95560000	96080000
chr10	96080000	96800000
chr10	96800000	97160000
chr10	97160000	98560000
chr10	98600000	99080000
chr10	99080000	99960000
chr10	100040000	101920000
chr10	101920000	102680000
chr10	102680000	105240000
chr10	105280000	106040000
chr10	106040000	107200000
chr10	107200000	107720000
chr10	108160000	109200000
chr10	109320000	110200000
chr10	110200000	111400000
chr10	111440000	112240000
chr10	112240000	114600000
chr10	114640000	115640000
chr10	115760000	116680000
chr10	116680000	117160000
chr10	117160000	117600000
chr10	117600000	119640000
chr10	119640000	120800000
chr10	120800000	121040000
chr10	121040000	121520000
chr10	121520000	121960000
chr10	122000000	122240000
chr10	122240000	122640000
chr10	122640000	125000000
chr10	125120000	126320000
chr10	126320000	128440000
chr10	128440000	129993255
chr15	3000000	3880000
chr15	4000000	5040000
chr15	5080000	6160000
chr15	6160000	6720000
chr15	6760000	7200000
chr15	7400000	8080000
chr15	8280000	8560000
chr15	8560000	8960000
chr15	9000000	10400000
chr15	10400000	10840000
chr15	10920000	11320000
chr15	11320000	12280000
chr15	12280000	12760000
chr15	12880000	14000000
chr15	14560000	15120000
chr15	15240000	17000000
chr15	17120000	18800000
chr15	19240000	21440000
chr15	21440000	24480000
chr15	24480000	25360000
chr15	25360000	25720000
chr15	25720000	25920000
chr15	25920000	27200000
chr15	27240000	27800000
chr15	27800000	28120000
chr15	28120000	29920000
chr15	30320000	31240000
chr15	31240000	32680000
chr15	32720000	33960000
chr15	33960000	34400000
chr15	34400000	36080000
chr15	36120000	36520000
chr15	36640000	36960000
chr15	37040000	37880000
chr15	37880000	38200000
chr15	38200000	38600000
chr15	38640000	39080000
chr15	39160000	39680000
chr15	39680000	40000000
chr15	40000000	40960000
chr15	40960000	41640000
chr15	41800000	42760000
chr15	42760000	43600000
chr15	43840000	44680000
chr15	44680000	49120000
chr15	49400000	52320000
chr15	52320000	53680000
chr15	53880000	54880000
chr15	54880000	55400000
chr15	55400000	55880000
chr15	55880000	57400000
chr15	57400000	57880000
chr15	57920000	58280000
chr15	58280000	58760000
chr15	58760000	59200000
chr15	59200000	59680000
chr15	59680000	60920000
chr15	60960000	61800000
chr15	61800000	63680000
chr15	63680000	64520000
chr15	64520000	65680000
chr15	65840000	66320000
chr15	66440000	68240000
chr15	68240000	71280000
chr15	71280000	71760000
chr15	71880000	72360000
chr15	72360000	73040000
chr15	73040000	73520000
chr15	73640000	74400000
chr15	74640000	75520000
chr15	75520000	75720000
chr15	75760000	76520000
chr15	76520000	76760000
chr15	76800000	77240000
chr15	77240000	77520000
chr15	77560000	77760000
chr15	77800000	78720000
chr15	78720000	79480000
chr15	79760000	79920000
chr15	80080000	80800000
chr15	80840000	81200000
chr15	81280000	81760000
chr15	81880000	82080000
chr15	82080000	82960000
chr15	82960000	83440000
chr15	83440000	84520000
chr15	84560000	84760000
chr15	85080000	86040000
chr15	86040000	87400000
chr15	87440000	88520000
chr15	88520000	89320000
chr15	89360000	90040000
chr15	90080000	91600000
chr15	91760000	92080000
chr15	92080000	93080000
chr15	93080000	94360000
chr15	94520000	95480000
chr15	95560000	96280000
chr15	96280000	97000000
chr15	97040000	97520000
chr15	97520000	97800000
chr15	98000000	98320000
chr15	98360000	99800000
chr15	99800000	100280000
chr15	100320000	100880000
chr15	101160000	101920000
chr15	101920000	102520000
chr15	102520000	103494974
chr3	3000000	7320000
chr3	7320000	8560000
chr3	8560000	8920000
chr3	9080000	10000000
chr3	10000000	10360000
chr3	10360000	13880000
chr3	13880000	15240000
chr3	15240000	16040000
chr3	16200000	17800000
chr3	17880000	19080000
chr3	19120000	20440000
chr3	20440000	22200000
chr3	22200000	25160000
chr3	25160000	27040000
chr3	27160000	28040000
chr3	28040000	28680000
chr3	28680000	29640000
chr3	29640000	30480000
chr3	30480000	31560000
chr3	31600000	32640000
chr3	32640000	33720000
chr3	33720000	35560000
chr3	35560000	36040000
chr3	36040000	36440000
chr3	36480000	37120000
chr3	37320000	38120000
chr3	38120000	38760000
chr3	38760000	40400000
chr3	40840000	41560000
chr3	41640000	45160000
chr3	45160000	46840000
chr3	47600000	48680000
chr3	48840000	50080000
chr3	50120000	51200000
chr3	51240000	52040000
chr3	52040000	52800000
chr3	52840000	53320000
chr3	53320000	54160000
chr3	54160000	54560000
chr3	54600000	54880000
chr3	54880000	55160000
chr3	55160000	55720000
chr3	55800000	57440000
chr3	57440000	57960000
chr3	57960000	58320000
chr3	58880000	59920000
chr3	59920000	61000000
chr3	61040000	62320000
chr3	62320000	63760000
chr3	63800000	64680000
chr3	64680000	65800000
chr3	65800000	66080000
chr3	66080000	67160000
chr3	67400000	67880000
chr3	67880000	68760000
chr3	68880000	69720000
chr3	69800000	72880000
chr3	72880000	75000000
chr3	75000000	75680000
chr3	75840000	78760000
chr3	78760000	79440000
chr3	79440000	79640000
chr3	79640000	80600000
chr3	80640000	81800000
chr3	81840000	82160000
chr3	82160000	82760000
chr3	83080000	83600000
chr3	83600000	84360000
chr3	84400000	84720000
chr3	84720000	85960000
chr3	85960000	86800000
chr3	86800000	87520000
chr3	87680000	88080000
chr3	88120000	88880000
chr3	89280000	90280000
chr3	90280000	90520000
chr3	90520000	92880000
chr3	92880000	94120000
chr3	94160000	94680000
chr3	94840000	96080000
chr3	96080000	96520000
chr3	96560000	97400000
chr3	97400000	97720000
chr3	97720000	98280000
chr3	98360000	99920000
chr3	99960000	100400000
chr3	100720000	101280000
chr3	101280000	101640000
chr3	102040000	102800000
chr3	102960000	103560000
chr3	103800000	104880000
chr3	104880000	105440000
chr3	105440000	105760000
chr3	105760000	107320000
chr3	107400000	107960000
chr3	108480000	109320000
chr3	109320000	110880000
chr3	111280000	113040000
chr3	113280000	115360000
chr3	115360000	115680000
chr3	115720000	116560000
chr3	116600000	117160000
chr3	117160000	120840000
chr3	120840000	121480000
chr3	121560000	121880000
chr3	122000000	123080000
chr3	123200000	124320000
chr3	124320000	126200000
chr3	126280000	127240000
chr3	127280000	127680000
chr3	127680000	128960000
chr3	128960000	129480000
chr3	129520000	130400000
chr3	130400000	131000000
chr3	131000000	131200000
chr3	131240000	132360000
chr3	132400000	132720000
chr3	132760000	134320000
chr3	134320000	134920000
chr3	134920000	135400000
chr3	135400000	137440000
chr3	137560000	137840000
chr3	137840000	138120000
chr3	138120000	138920000
chr3	138920000	141520000
chr3	141520000	142400000
chr3	142440000	144080000
chr3	144080000	144400000
chr3	144400000	144800000
chr3	144840000	145600000
chr3	145600000	146640000
chr3	146640000	148640000
chr3	148680000	149120000
chr3	150040000	151360000
chr3	151360000	151760000
chr3	152040000	152400000
chr3	152400000	153600000
chr3	153600000	153880000
chr3	153920000	154280000
chr3	154280000	157200000
chr3	157200000	159599783
chr2	3000000	3720000
chr2	3720000	4800000
chr2	4960000	5840000
chr2	6120000	6360000
chr2	6360000	8560000
chr2	8560000	10000000
chr2	10000000	10240000
chr2	10240000	11240000
chr2	11240000	11480000
chr2	11840000	12320000
chr2	12320000	13200000
chr2	13200000	13520000
chr2	13520000	13920000
chr2	13960000	14960000
chr2	15000000	16280000
chr2	16280000	17320000
chr2	17360000	18680000
chr2	18760000	19320000
chr2	19320000	19640000
chr2	19680000	20720000
chr2	20760000	21200000
chr2	21200000	21840000
chr2	21840000	23040000
chr2	23080000	24120000
chr2	24120000	24680000
chr2	24880000	26480000
chr2	26480000	26800000
chr2	26920000	27120000
chr2	27120000	27320000
chr2	27360000	27600000
chr2	27640000	28360000
chr2	28480000	28960000
chr2	29040000	29600000
chr2	29920000	30200000
chr2	30240000	30800000
chr2	30840000	31040000
chr2	31280000	32800000
chr2	32840000	33320000
chr2	33320000	35240000
chr2	35360000	35840000
chr2	35840000	36160000
chr2	36160000	37200000
chr2	37240000	37640000
chr2	37680000	38280000
chr2	38280000	39080000
chr2	39080000	43520000
chr2	43520000	44800000
chr2	44920000	47320000
chr2	47320000	48760000
chr2	48760000	49600000
chr2	49600000	50120000
chr2	50160000	51960000
chr2	52080000	52520000
chr2	52560000	53040000
chr2	53040000	53960000
chr2	54000000	54880000
chr2	54920000	55880000
chr2	55920000	57840000
chr2	57840000	58520000
chr2	58520000	59320000
chr2	59320000	59600000
chr2	59680000	60080000
chr2	60520000	61440000
chr2	61480000	62480000
chr2	62480000	63320000
chr2	63320000	65200000
chr2	65240000	65440000
chr2	65600000	66280000
chr2	66280000	67360000
chr2	67360000	68600000
chr2	68600000	69480000
chr2	69480000	70480000
chr2	70520000	70960000
chr2	70960000	71400000
chr2	71400000	71720000
chr2	71840000	72280000
chr2	72320000	73280000
chr2	73400000	74520000
chr2	74520000	75440000
chr2	75440000	75960000
chr2	76200000	76560000
chr2	76720000	77600000
chr2	77840000	78760000
chr2	78760000	79680000
chr2	79680000	80160000
chr2	80160000	80400000
chr2	80520000	83280000
chr2	83480000	84280000
chr2	84280000	84920000
chr2	84920000	85440000
chr2	85440000	86280000
chr2	86520000	90160000
chr2	90280000	90560000
chr2	90560000	91360000
chr2	91520000	91800000
chr2	91800000	92280000
chr2	92320000	92720000
chr2	92720000	93040000
chr2	93040000	93840000
chr2	93840000	94240000
chr2	94280000	96160000
chr2	96400000	97280000
chr2	97520000	101400000
chr2	101520000	102320000
chr2	102480000	102920000
chr2	102920000	103280000
chr2	103280000	103600000
chr2	103640000	103840000
chr2	103880000	104680000
chr2	104680000	105080000
chr2	105080000	106040000
chr2	106200000	106800000
chr2	106800000	107760000
chr2	107800000	109720000
chr2	109720000	110080000
chr2	110080000	110840000
chr2	110840000	112000000
chr2	112080000	114000000
chr2	114000000	116680000
chr2	116680000	117080000
chr2	117080000	117280000
chr2	117280000	118080000
chr2	118080000	118280000
chr2	118280000	119040000
chr2	119040000	120160000
chr2	120200000	121320000
chr2	121320000	121880000
chr2	121880000	122600000
chr2	122640000	123760000
chr2	123920000	125080000
chr2	125080000	125440000
chr2	125440000	126880000
chr2	127640000	128480000
chr2	128480000	128680000
chr2	128680000	129280000
chr2	129280000	130400000
chr2	130560000	131360000
chr2	131360000	131640000
chr2	131640000	131800000
chr2	131800000	132080000
chr2	132120000	132760000
chr2	132760000	134360000
chr2	134360000	135160000
chr2	135160000	135800000
chr2	135960000	137800000
chr2	137800000	139400000
chr2	139600000	140000000
chr2	140000000	142920000
chr2	142920000	143640000
chr2	143640000	144360000
chr2	144400000	145480000
chr2	145480000	145760000
chr2	145760000	146440000
chr2	146440000	147160000
chr2	147160000	147600000
chr2	147600000	147920000
chr2	147920000	148760000
chr2	148800000	150360000
chr2	150600000	151560000
chr2	151880000	152200000
chr2	152440000	152680000
chr2	152720000	153480000
chr2	153480000	154160000
chr2	154200000	154840000
chr2	154880000	155280000
chr2	155280000	155640000
chr2	155640000	156360000
chr2	156360000	156560000
chr2	156560000	156960000
chr2	157120000	157400000
chr2	157440000	158240000
chr2	158360000	160800000
chr2	160920000	162720000
chr2	162760000	163240000
chr2	163320000	163800000
chr2	163880000	164600000
chr2	164600000	165200000
chr2	165320000	165560000
chr2	165600000	165880000
chr2	165880000	166400000
chr2	166400000	166720000
chr2	166880000	167320000
chr2	167320000	167840000
chr2	168040000	168520000
chr2	168760000	169920000
chr2	169960000	170320000
chr2	170320000	172120000
chr2	172280000	172640000
chr2	172920000	173400000
chr2	173400000	174120000
chr2	174120000	175040000
chr2	176560000	177200000
chr2	177240000	177640000
chr2	177640000	179640000
chr2	179640000	181120000
chr2	181120000	181748087
chrX	3000000	5680000
chrX	5800000	7840000
chrX	8000000	9160000
chrX	9160000	9800000
chrX	9800000	12200000
chrX	12240000	12440000
chrX	12440000	12760000
chrX	12760000	13280000
chrX	13280000	15920000
chrX	16000000	16800000
chrX	16800000	17880000
chrX	18040000	19560000
chrX	19560000	20200000
chrX	20200000	20560000
chrX	20920000	23480000
chrX	23480000	23840000
chrX	23840000	24120000
chrX	24160000	24360000
chrX	24760000	25320000
chrX	25520000	33960000
chrX	34040000	34680000
chrX	34760000	36120000
chrX	36160000	39880000
chrX	39880000	45240000
chrX	45280000	45960000
chrX	45960000	46680000
chrX	46720000	47880000
chrX	47960000	48720000
chrX	48760000	50320000
chrX	50320000	51600000
chrX	52400000	53320000
chrX	53360000	54680000
chrX	54680000	55760000
chrX	55840000	58400000
chrX	58400000	61200000
chrX	61640000	62960000
chrX	62960000	65960000
chrX	66080000	67600000
chrX	67600000	68640000
chrX	68640000	68880000
chrX	68880000	69200000
chrX	69200000	70200000
chrX	70200000	70680000
chrX	70760000	71680000
chrX	71680000	72120000
chrX	72120000	72800000
chrX	72920000	73480000
chrX	73600000	75160000
chrX	75160000	78760000
chrX	78800000	79760000
chrX	80040000	81080000
chrX	81160000	82880000
chrX	82920000	83160000
chrX	83200000	83560000
chrX	83680000	88200000
chrX	88560000	88920000
chrX	88920000	89880000
chrX	90280000	91480000
chrX	91480000	93160000
chrX	93160000	94080000
chrX	94080000	95880000
chrX	95880000	96160000
chrX	96160000	96880000
chrX	96880000	98200000
chrX	98320000	99360000
chrX	99400000	99680000
chrX	99880000	100640000
chrX	100640000	101120000
chrX	101240000	102280000
chrX	102320000	103400000
chrX	103400000	103600000
chrX	103640000	103960000
chrX	104000000	104720000
[truncated: 591 more rows]
