# Supplementary material for: Comparison of the three-dimensional organization of sperm and fibroblast genomes using the Hi-C approach
Source: Genome Biol. 2015 Apr 14;16(1):77. doi: 10.1186/s13059-015-0642-0 (PMC4434584; doi:10.1186/s13059-015-0642-0)
Supplement: Additional file 4: — TADs identified in sperm cells. Coordinates of TADs identified in sperm cells in USCS bed-track format. [file 13059_2015_642_MOESM4_ESM.txt]

track name='/mnt/storage/home/vsfishman/HiC/data/Sp_full2_domains_40KB/' visibility=full color=200,100,0 altColor=0,100,200 priority=20
chr16	3000000	5200000
chr16	5280000	6480000
chr16	6600000	8360000
chr16	8440000	8880000
chr16	8880000	10120000
chr16	10560000	10800000
chr16	10840000	13760000
chr16	13840000	14520000
chr16	14520000	15640000
chr16	15840000	18880000
chr16	18880000	19560000
chr16	19640000	20680000
chr16	20760000	21440000
chr16	21480000	22840000
chr16	23120000	23920000
chr16	23960000	25320000
chr16	25360000	25880000
chr16	25960000	28800000
chr16	28800000	29600000
chr16	29600000	30240000
chr16	30360000	31400000
chr16	31440000	31760000
chr16	32040000	33080000
chr16	33280000	33760000
chr16	33800000	35320000
chr16	36000000	36880000
chr16	37120000	38840000
chr16	38840000	42040000
chr16	42120000	42760000
chr16	42800000	44120000
chr16	44200000	44400000
chr16	44440000	45160000
chr16	45160000	45680000
chr16	46120000	49040000
chr16	49360000	50760000
chr16	50800000	52240000
chr16	52240000	53280000
chr16	53360000	55480000
chr16	55480000	55880000
chr16	55920000	57120000
chr16	57200000	57600000
chr16	57640000	59400000
chr16	59680000	62000000
chr16	62000000	62480000
chr16	62760000	63720000
chr16	64000000	65560000
chr16	65600000	66040000
chr16	66200000	68720000
chr16	69680000	70680000
chr16	71200000	72200000
chr16	72600000	72960000
chr16	73000000	75280000
chr16	75560000	77000000
chr16	77080000	78640000
chr16	78960000	81120000
chr16	81160000	84480000
chr16	84720000	85720000
chr16	85760000	87400000
chr16	87480000	90240000
chr16	90280000	90720000
chr16	91040000	91400000
chr16	91680000	92320000
chr16	92480000	94520000
chr16	94960000	96200000
chr16	96600000	98319150
chr11	3000000	4800000
chr11	5000000	6240000
chr11	6520000	8320000
chr11	8320000	9080000
chr11	9120000	11280000
chr11	11320000	12480000
chr11	12520000	16360000
chr11	16400000	16840000
chr11	17160000	19680000
chr11	19720000	20640000
chr11	20640000	21360000
chr11	21520000	22520000
chr11	22560000	23560000
chr11	23840000	26920000
chr11	27040000	27480000
chr11	27480000	28520000
chr11	28520000	29080000
chr11	29160000	30800000
chr11	31120000	31560000
chr11	31560000	31880000
chr11	32320000	33840000
chr11	34120000	34640000
chr11	34640000	35840000
chr11	35840000	38400000
chr11	38520000	40400000
chr11	40600000	43240000
chr11	43240000	44160000
chr11	44360000	46080000
chr11	46480000	48520000
chr11	48640000	49360000
chr11	49480000	51400000
chr11	51600000	52160000
chr11	52200000	53200000
chr11	53240000	55280000
chr11	55280000	57320000
chr11	57320000	57600000
chr11	58040000	58400000
chr11	58760000	59600000
chr11	59640000	60320000
chr11	60480000	61240000
chr11	61720000	62520000
chr11	62520000	63000000
chr11	63000000	64800000
chr11	64920000	65520000
chr11	65640000	67560000
chr11	67680000	68640000
chr11	68960000	69400000
chr11	69480000	69760000
chr11	69840000	70640000
chr11	70880000	72680000
chr11	72960000	74400000
chr11	74720000	75000000
chr11	75520000	76040000
chr11	76040000	76240000
chr11	76320000	78000000
chr11	78320000	79800000
chr11	80240000	81360000
chr11	82040000	83080000
chr11	83320000	83560000
chr11	83600000	84680000
chr11	84720000	86320000
chr11	86320000	86920000
chr11	87000000	87360000
chr11	87400000	88920000
chr11	88960000	90520000
chr11	90520000	93720000
chr11	93720000	94400000
chr11	94480000	98560000
chr11	98800000	100200000
chr11	101640000	102320000
chr11	103000000	103800000
chr11	103840000	104080000
chr11	104120000	104360000
chr11	104400000	105040000
chr11	105120000	105840000
chr11	106160000	106880000
chr11	107040000	107360000
chr11	107360000	108280000
chr11	108280000	109480000
chr11	109720000	110160000
chr11	110200000	111360000
chr11	111360000	113480000
chr11	113720000	115200000
chr11	115480000	116360000
chr11	116520000	117240000
chr11	117240000	118160000
chr11	118280000	119080000
chr11	119080000	121843856
chr4	3000000	6360000
chr4	6440000	7960000
chr4	8320000	9480000
chr4	9760000	11480000
chr4	11480000	12040000
chr4	12080000	14400000
chr4	14880000	15840000
chr4	16080000	19440000
chr4	19440000	19880000
chr4	19960000	21400000
chr4	21920000	24520000
chr4	24840000	26480000
chr4	26640000	30360000
chr4	30680000	32040000
chr4	32040000	32680000
chr4	32680000	33400000
chr4	33400000	34880000
chr4	34880000	35160000
chr4	35240000	40040000
chr4	40080000	40640000
chr4	40680000	40920000
chr4	41400000	41760000
chr4	42840000	43440000
chr4	43640000	44960000
chr4	45000000	46240000
chr4	46640000	47080000
chr4	47400000	48480000
chr4	48720000	49640000
chr4	49680000	53000000
chr4	53040000	53640000
chr4	53720000	55360000
chr4	55480000	56800000
chr4	57000000	58960000
chr4	59080000	59920000
chr4	59960000	60320000
chr4	60440000	63000000
chr4	63040000	63640000
chr4	64160000	65280000
chr4	65280000	66160000
chr4	66360000	68600000
chr4	68840000	70040000
chr4	70040000	73880000
chr4	74200000	77200000
chr4	77240000	80440000
chr4	80480000	82880000
chr4	83280000	84760000
chr4	84760000	86240000
chr4	86600000	88400000
chr4	88480000	89160000
chr4	89400000	94200000
chr4	94280000	95640000
chr4	95680000	97160000
chr4	97400000	98600000
chr4	98600000	98920000
chr4	98920000	100240000
chr4	100240000	101680000
chr4	101840000	102360000
chr4	102880000	104600000
chr4	104680000	106120000
chr4	106240000	107520000
chr4	107560000	108320000
chr4	108480000	108680000
chr4	109440000	111360000
chr4	111520000	112480000
chr4	112600000	113880000
chr4	114000000	114640000
chr4	114640000	115400000
chr4	115760000	118000000
chr4	118280000	118880000
chr4	118880000	120920000
chr4	120960000	122480000
chr4	122480000	124400000
chr4	124800000	125720000
chr4	125800000	126720000
chr4	127040000	128280000
chr4	128600000	128800000
chr4	128840000	129160000
chr4	129360000	130200000
chr4	130480000	132040000
chr4	132520000	132920000
chr4	133160000	133440000
chr4	134080000	134320000
chr4	134480000	134920000
chr4	135880000	136160000
chr4	136200000	137800000
chr4	138000000	138440000
chr4	138440000	138880000
chr4	139240000	140640000
chr4	140960000	141160000
chr4	141680000	142960000
chr4	143000000	144280000
chr4	144480000	144960000
chr4	144960000	147240000
chr4	147240000	148440000
chr4	148520000	150040000
chr4	150040000	150360000
chr4	150400000	151440000
chr4	151880000	153320000
chr4	153680000	154240000
chr4	154440000	155630120
chr15	3000000	3880000
chr15	4040000	5040000
chr15	5080000	6640000
chr15	6640000	7200000
chr15	7400000	8560000
chr15	8560000	8920000
chr15	9200000	10840000
chr15	10920000	11320000
chr15	11400000	12040000
chr15	12280000	12760000
chr15	12880000	14240000
chr15	15040000	17040000
chr15	17320000	18760000
chr15	19360000	20280000
chr15	20640000	21520000
chr15	21720000	24360000
chr15	24480000	25920000
chr15	25920000	27200000
chr15	27200000	27560000
chr15	27800000	28120000
chr15	28160000	29880000
chr15	29880000	31240000
chr15	31520000	32720000
chr15	32760000	33960000
chr15	33960000	34400000
chr15	34400000	36080000
chr15	36120000	36440000
chr15	36680000	36960000
chr15	37040000	38440000
chr15	38600000	39680000
chr15	39680000	40960000
chr15	41000000	42760000
chr15	42800000	43600000
chr15	43720000	44680000
chr15	44720000	46840000
chr15	47000000	48600000
chr15	48760000	52320000
chr15	52320000	53760000
chr15	53880000	54240000
chr15	54240000	54600000
chr15	54920000	55880000
chr15	55960000	57400000
chr15	57440000	57880000
chr15	57960000	58760000
chr15	58760000	59160000
chr15	59200000	59680000
chr15	59720000	60920000
chr15	60920000	63600000
chr15	63720000	64480000
chr15	64520000	65640000
chr15	65840000	66320000
chr15	66440000	68240000
chr15	68240000	70880000
chr15	71240000	72320000
chr15	72360000	72880000
chr15	73040000	74520000
chr15	74560000	74920000
chr15	75000000	75520000
chr15	76520000	76760000
chr15	76800000	77200000
chr15	77280000	78640000
chr15	78840000	80800000
chr15	80840000	81560000
chr15	81840000	83400000
chr15	83600000	84520000
chr15	85080000	86000000
chr15	86040000	88520000
chr15	88520000	89320000
chr15	89400000	90760000
chr15	90800000	91600000
chr15	91800000	92080000
chr15	92080000	93080000
chr15	93080000	94400000
chr15	94520000	95480000
chr15	95520000	96280000
chr15	96280000	98320000
chr15	98360000	99760000
chr15	99840000	102320000
chr15	102560000	103494974
chr18	3040000	4200000
chr18	4720000	5040000
chr18	5080000	6520000
chr18	6600000	7760000
chr18	7880000	9960000
chr18	10040000	12280000
chr18	12360000	13120000
chr18	13120000	14920000
chr18	14960000	17000000
chr18	18280000	19960000
chr18	20080000	21040000
chr18	21160000	21480000
chr18	21600000	22040000
chr18	22120000	23760000
chr18	24160000	24760000
chr18	24800000	25160000
chr18	25720000	27920000
chr18	28400000	30400000
chr18	30440000	31760000
chr18	32000000	34480000
chr18	34960000	35760000
chr18	36120000	36920000
chr18	37000000	38040000
chr18	38120000	40360000
chr18	40400000	42400000
chr18	42680000	43520000
chr18	43920000	44440000
chr18	44560000	45000000
chr18	45040000	46440000
chr18	46480000	46920000
chr18	47120000	49840000
chr18	50000000	51200000
chr18	51320000	52760000
chr18	52760000	53880000
chr18	53880000	54120000
chr18	54120000	56520000
chr18	56720000	57520000
chr18	57520000	58120000
chr18	58120000	58640000
chr18	58800000	60720000
chr18	60960000	61680000
chr18	61920000	62400000
chr18	62840000	63120000
chr18	63280000	63840000
chr18	63880000	64640000
chr18	64680000	65400000
chr18	65440000	67480000
chr18	67600000	67800000
chr18	68000000	68440000
chr18	68480000	70000000
chr18	70000000	70600000
chr18	70800000	71400000
chr18	71520000	74040000
chr18	74120000	75160000
chr18	75160000	75920000
chr18	75920000	76360000
chr18	76480000	78000000
chr18	78360000	80360000
chr18	80440000	82560000
chr18	82880000	84760000
chr18	84840000	85120000
chr18	85120000	86680000
chr18	86800000	88800000
chr18	88920000	90772031
chr14	3640000	7840000
chr14	8520000	13000000
chr14	13400000	14120000
chr14	14160000	15000000
chr14	15200000	17240000
chr14	17240000	18200000
chr14	18440000	19040000
chr14	19280000	20240000
chr14	20440000	20880000
chr14	20880000	21120000
chr14	21200000	22600000
chr14	22680000	24360000
chr14	24400000	25200000
chr14	25280000	26720000
chr14	27080000	28280000
chr14	28400000	30760000
chr14	30760000	33040000
chr14	33040000	34160000
chr14	34480000	35600000
chr14	35600000	37920000
chr14	37960000	39400000
chr14	40360000	42160000
chr14	42160000	43880000
chr14	44040000	44880000
chr14	44920000	45800000
chr14	45840000	46400000
chr14	46400000	47400000
chr14	47480000	47880000
chr14	48200000	49000000
chr14	49120000	49800000
chr14	49840000	50360000
chr14	50480000	51400000
chr14	51680000	52120000
chr14	52120000	53200000
chr14	53200000	54280000
chr14	54440000	58040000
chr14	58280000	59800000
chr14	59880000	60680000
chr14	61120000	61360000
chr14	61400000	61760000
chr14	61920000	63080000
chr14	63080000	63640000
chr14	63640000	64440000
chr14	64480000	64720000
chr14	64720000	65160000
chr14	65200000	67440000
chr14	67640000	68320000
chr14	68600000	69120000
chr14	69320000	69720000
chr14	70160000	70840000
chr14	71040000	72760000
chr14	72960000	73480000
chr14	73480000	73920000
chr14	73960000	75120000
chr14	75120000	76200000
chr14	76240000	77440000
chr14	77440000	78920000
chr14	79000000	79760000
chr14	80120000	82960000
chr14	83040000	84600000
chr14	84760000	87240000
chr14	87240000	87720000
chr14	87880000	88920000
chr14	88960000	94360000
chr14	94400000	96240000
chr14	96320000	97320000
chr14	97360000	99440000
chr14	99480000	100280000
chr14	100320000	101840000
chr14	102120000	103440000
chr14	103440000	103920000
chr14	104080000	105440000
chr14	105720000	106920000
chr14	106920000	110080000
chr14	110240000	111200000
chr14	111320000	115360000
chr14	115440000	118440000
chr14	118480000	120440000
chr14	120480000	121160000
chr14	121240000	122200000
chr14	122280000	123320000
chr14	123360000	123680000
chr14	123760000	125194864
chr9	3080000	6920000
chr9	7080000	8640000
chr9	8680000	9400000
chr9	9440000	13160000
chr9	13200000	13520000
chr9	13600000	14280000
chr9	14280000	14560000
chr9	14600000	15120000
chr9	15160000	18080000
chr9	18160000	20440000
chr9	20680000	22240000
chr9	22240000	23080000
chr9	23320000	24360000
chr9	24480000	24880000
chr9	24920000	25440000
chr9	25480000	26880000
chr9	27160000	28040000
chr9	28080000	29440000
chr9	29480000	30160000
chr9	30240000	30920000
chr9	30920000	31160000
chr9	31360000	32040000
chr9	32200000	32920000
chr9	33040000	34840000
chr9	35040000	35360000
chr9	35400000	36600000
chr9	36680000	37440000
chr9	37480000	40000000
chr9	40640000	41800000
chr9	41800000	42120000
chr9	42120000	42760000
chr9	43120000	43720000
chr9	43880000	44960000
chr9	45000000	45760000
chr9	45800000	46080000
chr9	46120000	48400000
chr9	48440000	48720000
chr9	48880000	50440000
chr9	50520000	51720000
chr9	51760000	53280000
chr9	53680000	55840000
chr9	56000000	56440000
chr9	56760000	57320000
chr9	57880000	58080000
chr9	58320000	59480000
chr9	59800000	60520000
chr9	60720000	61800000
chr9	61800000	62120000
chr9	62120000	62400000
chr9	62680000	62960000
chr9	62960000	63960000
chr9	63960000	64840000
chr9	65320000	65720000
chr9	65960000	66840000
chr9	66880000	67480000
chr9	67800000	69840000
chr9	69920000	70960000
chr9	71480000	72440000
chr9	72960000	73880000
chr9	73960000	75320000
chr9	75520000	76000000
chr9	76080000	77240000
chr9	77640000	78200000
chr9	78240000	79640000
chr9	79640000	79880000
chr9	80160000	81560000
chr9	81800000	83560000
chr9	83640000	85600000
chr9	85640000	86720000
chr9	86920000	87160000
chr9	87280000	87960000
chr9	88120000	88480000
chr9	88560000	88960000
chr9	89120000	89560000
chr9	89720000	90360000
chr9	90440000	91720000
chr9	92040000	95800000
chr9	96160000	96760000
chr9	97080000	98480000
chr9	98480000	98880000
chr9	98880000	99400000
chr9	99600000	100320000
chr9	100360000	101040000
chr9	101160000	102480000
chr9	102520000	104120000
chr9	104320000	105320000
chr9	105560000	106400000
chr9	106560000	107440000
chr9	107480000	108880000
chr9	109040000	109760000
chr9	110240000	111160000
chr9	111240000	114200000
chr9	114200000	114480000
chr9	114560000	116280000
chr9	116320000	117920000
chr9	117960000	118400000
chr9	118480000	119720000
chr9	120040000	121560000
chr9	121920000	123800000
chr19	3080000	7560000
chr19	7720000	8800000
chr19	8840000	11040000
chr19	11080000	12080000
chr19	12120000	12960000
chr19	13000000	13880000
chr19	14040000	15920000
chr19	16080000	16800000
chr19	16840000	17480000
chr19	17480000	18920000
chr19	19040000	20400000
chr19	20440000	20840000
chr19	20840000	21400000
chr19	21840000	22960000
chr19	22960000	23640000
chr19	24040000	24360000
chr19	24360000	24720000
chr19	24720000	24960000
chr19	25000000	25560000
chr19	25720000	26160000
chr19	26800000	27520000
chr19	27520000	28160000
chr19	28200000	28840000
chr19	29120000	30240000
chr19	30280000	31880000
chr19	32160000	33840000
chr19	34280000	34880000
chr19	35000000	36560000
chr19	36920000	37400000
chr19	37640000	38440000
chr19	38480000	38920000
chr19	39000000	40320000
chr19	40440000	40640000
chr19	41120000	41880000
chr19	42320000	43560000
chr19	43880000	45080000
chr19	45120000	46440000
chr19	46600000	47160000
chr19	47240000	47920000
chr19	48040000	50040000
chr19	50160000	53040000
chr19	53040000	55320000
chr19	55400000	56400000
chr19	56440000	57440000
chr19	57440000	59280000
chr19	59400000	61342430
chr6	3000000	5560000
chr6	5560000	6880000
chr6	6920000	7640000
chr6	7680000	8840000
chr6	8840000	12240000
chr6	12240000	13200000
chr6	13240000	14520000
chr6	14520000	16920000
chr6	16960000	17840000
chr6	18040000	18800000
chr6	18840000	21640000
chr6	21720000	22480000
chr6	23120000	24440000
chr6	24960000	25560000
chr6	25800000	28160000
chr6	28360000	29120000
chr6	29320000	30320000
chr6	30360000	31000000
chr6	31000000	31440000
chr6	31600000	32560000
chr6	33160000	34240000
chr6	34440000	34880000
chr6	35200000	36960000
chr6	37000000	38280000
chr6	38520000	39760000
chr6	39800000	41520000
chr6	41520000	42880000
chr6	42920000	45000000
chr6	45040000	47080000
chr6	47240000	47640000
chr6	47720000	50520000
chr6	50600000	51120000
chr6	51120000	52200000
chr6	52200000	52920000
chr6	53120000	53720000
chr6	53720000	55160000
chr6	55160000	58200000
chr6	58480000	59160000
chr6	59200000	59480000
chr6	59640000	60280000
chr6	60480000	61840000
chr6	62400000	64600000
chr6	64640000	66720000
chr6	66720000	67640000
chr6	67920000	70720000
chr6	70880000	71800000
chr6	71800000	72520000
chr6	72560000	73160000
chr6	73240000	75320000
chr6	75320000	77560000
chr6	77560000	79600000
chr6	80200000	81800000
chr6	81920000	82640000
chr6	82680000	83520000
chr6	83720000	85360000
chr6	85600000	86040000
chr6	86040000	86360000
chr6	86360000	87320000
chr6	88080000	88440000
chr6	88480000	88840000
chr6	88840000	89600000
chr6	89600000	90560000
chr6	90680000	91400000
chr6	91440000	92680000
chr6	92680000	93560000
chr6	93680000	94440000
chr6	94440000	94960000
chr6	95000000	97040000
chr6	97080000	97960000
chr6	98040000	99600000
chr6	99720000	100800000
chr6	100840000	101520000
chr6	101600000	103720000
chr6	103840000	106520000
chr6	106640000	108000000
chr6	108040000	108360000
chr6	108360000	108720000
chr6	108920000	112360000
chr6	112600000	112960000
chr6	113680000	114240000
chr6	114440000	115760000
chr6	116160000	117840000
chr6	118120000	118360000
chr6	118480000	119080000
chr6	119400000	120280000
chr6	120480000	120720000
chr6	120840000	121160000
chr6	121520000	122200000
chr6	122840000	124400000
chr6	124400000	126760000
chr6	127080000	127360000
chr6	127440000	128320000
chr6	128760000	129240000
chr6	129520000	130360000
chr6	130480000	131400000
chr6	131400000	132320000
chr6	132400000	133000000
chr6	133160000	133840000
chr6	133840000	134360000
chr6	134360000	134840000
chr6	134920000	136360000
chr6	136360000	136720000
chr6	137160000	137360000
chr6	137360000	137720000
chr6	137720000	139320000
chr6	139520000	140480000
chr6	140640000	142760000
chr6	142960000	145040000
chr6	145160000	145760000
chr6	145800000	146320000
chr6	146760000	148120000
chr6	148160000	149517037
chr2	3000000	4800000
chr2	4960000	5840000
chr2	6120000	6360000
chr2	6360000	8560000
chr2	8560000	10240000
chr2	10280000	11680000
chr2	11760000	12280000
chr2	12320000	13200000
chr2	13200000	14680000
chr2	14960000	17280000
chr2	17360000	19320000
chr2	19320000	20720000
chr2	20800000	21160000
chr2	21240000	21760000
chr2	21840000	23040000
chr2	23120000	24680000
chr2	24880000	26480000
chr2	26480000	27120000
chr2	27120000	27320000
chr2	27400000	28320000
chr2	28480000	28920000
chr2	29040000	29600000
chr2	30240000	30680000
chr2	30840000	32160000
chr2	32800000	33280000
chr2	33520000	35000000
chr2	35400000	35840000
chr2	35840000	36160000
chr2	36160000	37200000
chr2	37240000	39120000
chr2	39120000	43520000
chr2	43560000	47240000
chr2	47320000	48760000
chr2	48760000	49600000
chr2	49600000	50120000
chr2	50160000	51800000
chr2	52080000	52480000
chr2	52600000	53000000
chr2	53080000	54000000
chr2	54000000	54760000
chr2	55080000	55880000
chr2	55920000	57800000
chr2	58560000	59320000
chr2	59320000	60120000
chr2	60360000	61400000
chr2	61440000	62520000
chr2	63240000	65440000
chr2	65520000	66560000
chr2	66720000	68200000
chr2	68600000	69280000
chr2	69800000	70440000
chr2	70520000	70920000
chr2	71400000	71720000
chr2	71840000	73280000
chr2	73360000	74480000
chr2	74520000	75960000
chr2	76160000	76480000
chr2	76800000	77640000
chr2	77800000	78760000
chr2	78800000	79680000
chr2	79680000	80520000
chr2	80560000	81640000
chr2	81720000	83400000
chr2	83440000	84280000
chr2	84280000	84720000
chr2	84920000	86400000
chr2	86640000	88000000
chr2	88160000	90040000
chr2	90280000	92280000
chr2	92320000	92680000
chr2	92720000	93680000
chr2	93840000	94160000
chr2	94280000	97080000
chr2	97400000	98120000
chr2	98120000	99040000
chr2	99160000	101280000
chr2	101520000	102320000
chr2	102400000	102920000
chr2	102920000	103880000
chr2	103960000	104640000
chr2	104680000	105920000
chr2	106080000	106840000
chr2	106880000	107760000
chr2	107880000	109680000
chr2	109720000	110920000
chr2	111280000	112000000
chr2	112000000	113680000
chr2	114040000	116680000
chr2	116720000	117320000
chr2	117320000	118080000
chr2	118320000	121280000
chr2	121320000	121720000
chr2	122200000	122360000
chr2	122640000	125080000
chr2	125440000	126400000
chr2	126520000	128440000
chr2	129480000	130080000
chr2	130880000	132080000
chr2	132120000	132600000
chr2	132800000	134320000
chr2	134360000	135160000
chr2	135200000	135800000
chr2	136000000	137800000
chr2	137800000	139200000
chr2	139200000	139880000
chr2	140280000	142880000
chr2	142920000	143640000
chr2	143640000	144320000
chr2	144400000	145720000
chr2	145760000	147160000
chr2	147160000	148760000
chr2	148880000	149960000
chr2	149960000	151280000
chr2	152240000	153440000
chr2	154440000	154840000
chr2	154920000	156960000
chr2	157120000	158240000
chr2	158360000	160760000
chr2	161000000	163240000
chr2	163400000	164240000
chr2	164720000	165200000
chr2	165320000	166680000
chr2	166880000	167320000
chr2	167480000	167760000
chr2	168040000	170200000
chr2	170320000	172160000
chr2	172320000	174880000
chr2	174880000	179640000
chr2	179640000	181748087
chr17	3000000	5400000
chr17	5440000	5920000
chr17	6040000	7120000
chr17	7160000	8400000
chr17	8400000	9200000
chr17	9200000	13320000
chr17	13560000	15120000
chr17	15120000	15640000
chr17	15880000	17080000
chr17	17200000	18080000
chr17	18080000	21280000
chr17	21360000	21720000
chr17	21840000	22640000
chr17	22640000	23840000
chr17	23840000	28320000
chr17	28520000	28720000
chr17	29720000	31360000
chr17	31800000	32240000
chr17	32680000	34000000
chr17	34160000	36080000
chr17	36080000	36320000
chr17	36400000	37400000
chr17	37440000	39840000
chr17	40040000	40920000
chr17	41080000	42960000
chr17	43120000	43400000
chr17	43400000	43640000
chr17	43800000	45560000
chr17	45600000	47880000
chr17	47920000	49320000
chr17	49600000	50040000
chr17	50080000	50400000
chr17	50400000	50960000
chr17	50960000	52640000
chr17	52680000	53520000
chr17	54000000	55840000
chr17	56200000	57520000
chr17	57520000	59080000
chr17	59400000	61120000
chr17	62080000	63280000
chr17	63840000	65920000
chr17	66200000	66480000
chr17	66560000	68000000
chr17	68200000	69600000
chr17	69840000	71040000
chr17	71040000	71360000
chr17	71360000	71560000
chr17	71880000	73160000
chr17	73200000	74240000
chr17	74280000	75120000
chr17	75120000	75800000
chr17	76000000	78560000
chr17	79160000	80640000
chr17	81000000	81440000
chr17	81480000	83400000
chr17	83400000	84240000
chr17	84280000	84880000
chr17	85080000	86040000
chr17	86040000	86520000
chr17	86560000	86840000
chr17	86880000	87680000
chr17	87680000	88360000
chr17	88400000	89040000
chr17	89040000	90960000
chr17	91080000	93480000
chr17	93520000	95272651
chr12	3000000	5000000
chr12	5080000	7880000
chr12	8040000	8320000
chr12	8320000	9040000
chr12	9040000	10600000
chr12	10640000	11200000
chr12	11320000	12360000
chr12	12400000	13240000
chr12	13320000	15480000
chr12	15520000	17280000
chr12	17360000	17960000
chr12	17960000	18600000
chr12	18800000	19840000
chr12	19880000	21680000
chr12	22120000	27040000
chr12	27160000	29200000
chr12	29240000	30560000
chr12	30680000	31680000
chr12	32200000	32600000
chr12	32640000	34080000
chr12	34120000	36600000
chr12	36920000	37400000
chr12	37480000	38280000
chr12	38480000	40920000
chr12	40960000	41560000
chr12	41560000	45280000
chr12	45720000	46320000
chr12	46560000	50040000
chr12	50320000	52400000
chr12	52440000	54000000
chr12	54000000	56200000
chr12	56320000	56680000
chr12	56960000	58320000
chr12	58320000	58880000
chr12	58920000	60080000
chr12	60360000	62520000
chr12	63080000	66000000
chr12	66280000	68320000
chr12	68520000	70240000
chr12	70240000	72080000
chr12	72280000	73160000
chr12	73200000	73560000
chr12	74080000	74640000
chr12	74800000	75120000
chr12	75120000	76760000
chr12	76880000	77880000
chr12	78000000	80240000
chr12	80360000	82040000
chr12	82040000	82560000
chr12	83160000	84160000
chr12	84240000	84880000
chr12	84960000	85640000
chr12	86440000	87080000
chr12	87160000	87920000
chr12	88080000	88760000
chr12	88800000	90440000
chr12	90680000	91680000
chr12	91800000	93080000
chr12	93120000	94680000
chr12	95320000	97560000
chr12	97760000	99880000
chr12	100200000	101360000
chr12	101400000	102200000
chr12	102280000	103080000
chr12	103200000	103720000
chr12	103720000	104000000
chr12	104040000	104360000
chr12	104360000	104560000
chr12	104640000	106280000
chr12	107320000	109360000
chr12	109440000	109760000
chr12	109800000	111640000
chr12	111680000	113240000
chr12	113280000	114440000
chr12	114440000	115080000
chr12	115120000	115640000
chr12	115880000	116200000
chr12	116280000	117240000
chr12	117280000	118600000
chr12	118600000	119040000
chr12	119080000	120120000
chr12	120160000	121257530
chrX	3000000	4240000
chrX	4640000	7280000
chrX	7280000	8360000
chrX	8440000	9760000
chrX	10000000	12760000
chrX	12760000	13280000
chrX	13280000	15080000
chrX	15280000	16000000
chrX	16440000	18000000
chrX	18080000	20440000
chrX	20800000	23440000
chrX	23440000	23720000
chrX	23760000	33960000
chrX	34000000	34800000
chrX	35160000	36040000
chrX	36040000	39120000
chrX	39160000	39800000
chrX	39840000	41360000
chrX	41600000	42520000
chrX	42600000	45000000
chrX	45160000	45920000
chrX	46040000	46720000
chrX	46720000	47880000
chrX	47920000	48720000
chrX	48760000	51080000
chrX	51080000	51560000
chrX	52560000	53560000
chrX	53560000	54080000
chrX	54080000	54440000
chrX	54640000	55680000
chrX	55760000	56400000
chrX	56440000	57720000
chrX	57720000	58320000
chrX	58400000	59040000
chrX	59040000	59320000
chrX	59480000	61000000
chrX	61000000	62000000
chrX	62040000	62760000
chrX	62960000	64800000
chrX	64840000	65880000
chrX	66000000	67800000
chrX	67800000	68640000
chrX	68640000	70200000
chrX	70240000	71680000
chrX	71720000	72040000
chrX	72080000	72760000
chrX	72920000	73480000
chrX	73520000	75000000
chrX	75120000	75440000
chrX	75440000	76320000
chrX	76360000	77040000
chrX	77120000	78760000
chrX	78800000	79680000
chrX	80080000	81080000
chrX	81080000	81760000
chrX	81760000	82760000
chrX	82880000	83160000
chrX	83200000	83720000
chrX	83720000	84560000
chrX	84800000	85440000
chrX	85600000	85880000
chrX	86040000	86920000
chrX	87160000	87680000
chrX	87880000	88520000
chrX	88520000	89920000
chrX	90240000	91160000
chrX	91440000	92840000
chrX	93160000	94080000
chrX	94080000	94680000
chrX	94800000	96160000
chrX	96160000	96880000
chrX	96880000	98160000
chrX	98320000	98600000
chrX	99440000	99880000
chrX	99880000	100120000
chrX	100120000	100640000
chrX	100640000	101080000
chrX	101160000	102240000
chrX	102280000	103600000
chrX	103960000	104880000
chrX	104960000	106560000
chrX	106800000	108200000
chrX	108520000	109560000
chrX	109600000	109960000
chrX	110040000	111680000
chrX	111680000	112280000
chrX	112280000	112920000
chrX	112920000	114800000
chrX	114800000	115520000
chrX	115520000	117320000
chrX	117520000	120080000
chrX	120080000	122600000
chrX	122680000	123560000
chrX	123560000	124840000
chrX	125040000	126640000
chrX	126720000	127160000
chrX	127360000	128960000
chrX	128960000	130280000
chrX	130640000	131880000
chrX	132080000	132560000
chrX	132720000	133000000
chrX	133080000	134720000
chrX	134720000	135480000
chrX	135520000	136400000
chrX	136440000	137480000
chrX	137600000	138600000
chrX	138800000	139520000
chrX	139520000	140120000
chrX	140120000	142120000
chrX	142320000	144240000
chrX	145240000	147920000
chrX	148040000	149320000
chrX	149320000	149800000
chrX	150200000	151000000
chrX	151280000	151840000
chrX	151840000	152840000
chrX	152880000	153880000
chrX	153880000	155400000
chrX	155440000	155760000
chrX	155800000	156400000
chrX	156600000	157760000
chrX	157800000	158240000
chrX	158280000	159320000
chrX	159320000	160920000
chrX	160920000	162600000
chrX	162600000	163080000
chrX	163080000	163680000
chrX	163720000	165120000
chrX	165120000	166440000
chr3	3000000	3240000
chr3	3240000	4200000
chr3	4400000	7160000
chr3	7360000	8560000
chr3	8600000	8920000
chr3	9080000	10360000
chr3	10400000	13840000
chr3	14000000	14360000
chr3	14360000	15280000
chr3	15280000	15800000
chr3	16120000	17880000
chr3	17880000	19040000
chr3	19120000	20160000
chr3	20360000	22200000
chr3	22200000	22680000
chr3	23000000	25200000
chr3	25480000	26920000
chr3	27040000	28040000
chr3	28040000	28680000
chr3	28880000	29640000
chr3	29680000	30480000
chr3	30520000	30880000
chr3	31040000	31560000
chr3	31560000	32560000
chr3	32640000	33680000
chr3	33720000	35520000
chr3	35560000	36440000
chr3	36520000	38120000
chr3	38120000	38760000
chr3	38760000	40400000
chr3	40440000	41600000
chr3	41720000	45120000
chr3	45200000	47280000
chr3	47400000	48680000
chr3	48920000	50080000
chr3	50120000	51000000
chr3	51200000	52040000
chr3	52040000	52800000
chr3	52840000	53320000
chr3	53320000	54520000
chr3	54920000	57440000
chr3	57640000	58320000
chr3	58880000	61000000
chr3	61000000	62320000
chr3	62320000	63760000
chr3	63800000	64560000
chr3	64680000	65800000
chr3	66120000	67240000
chr3	67400000	68400000
chr3	68960000	69720000
chr3	69840000	72840000
chr3	72880000	75560000
chr3	75800000	78720000
chr3	78760000	79440000
chr3	79440000	80600000
chr3	80680000	81760000
chr3	81840000	82160000
chr3	82200000	83560000
chr3	83720000	84360000
chr3	84400000	85960000
chr3	86080000	87520000
chr3	87720000	89040000
chr3	89280000	90280000
chr3	90600000	91720000
chr3	91760000	92840000
chr3	92840000	93400000
chr3	93440000	94080000
chr3	94160000	96320000
chr3	96600000	97400000
chr3	97480000	98000000
chr3	98360000	99880000
chr3	99960000	101680000
chr3	101680000	102640000
chr3	103200000	103560000
chr3	103720000	104520000
chr3	104880000	105760000
chr3	105760000	107360000
chr3	107400000	109280000
chr3	109320000	110920000
chr3	111240000	113000000
chr3	113240000	115320000
chr3	115680000	116560000
chr3	116600000	120840000
chr3	120880000	121840000
chr3	122000000	123080000
chr3	123200000	124080000
chr3	124440000	125360000
chr3	125480000	126840000
chr3	127720000	128960000
chr3	128960000	129440000
chr3	129520000	130400000
chr3	130440000	130960000
chr3	131000000	131240000
chr3	131600000	132120000
chr3	132960000	133520000
chr3	133520000	134920000
chr3	134920000	137840000
chr3	137840000	138120000
chr3	138120000	138880000
chr3	138920000	141520000
chr3	141520000	142360000
chr3	142400000	144400000
chr3	144400000	144760000
chr3	145040000	145600000
chr3	145920000	146600000
chr3	146640000	149160000
chr3	150120000	151280000
chr3	151480000	151760000
chr3	151880000	153600000
chr3	153600000	157160000
chr3	157200000	157480000
chr3	157520000	159599783
chr8	3000000	4640000
chr8	4800000	5800000
chr8	6000000	9200000
chr8	9200000	10400000
chr8	10400000	11240000
chr8	11720000	13280000
chr8	13360000	13760000
chr8	13840000	15080000
chr8	15120000	16360000
chr8	16840000	17400000
chr8	17520000	18600000
chr8	18600000	18960000
chr8	18960000	19680000
chr8	19680000	20000000
chr8	22040000	25880000
chr8	26360000	26680000
chr8	26880000	27280000
chr8	27280000	28440000
chr8	28440000	32120000
chr8	32200000	35160000
chr8	35200000	35920000
chr8	35920000	36760000
chr8	36920000	38160000
chr8	38160000	41520000
chr8	41680000	42320000
chr8	42520000	44080000
chr8	44680000	46400000
chr8	46400000	47040000
chr8	47080000	47640000
chr8	47720000	48040000
chr8	48080000	48640000
chr8	48920000	49120000
chr8	49160000	51080000
chr8	51360000	53880000
chr8	53880000	56200000
chr8	57920000	59000000
chr8	59120000	60320000
chr8	60400000	62960000
chr8	62960000	64000000
chr8	64000000	64400000
chr8	64480000	66440000
chr8	66520000	67080000
chr8	67080000	67480000
chr8	67520000	69000000
chr8	69120000	70440000
chr8	70480000	70760000
chr8	70840000	71600000
chr8	72400000	75120000
chr8	75320000	77520000
chr8	77800000	79920000
chr8	80120000	80520000
chr8	80560000	82160000
chr8	82240000	83240000
chr8	83560000	86040000
chr8	86160000	87400000
chr8	87960000	90080000
chr8	90080000	90600000
chr8	90720000	91240000
chr8	91280000	92320000
chr8	92320000	93640000
chr8	93640000	96000000
chr8	96080000	96520000
chr8	96800000	98400000
chr8	98480000	102040000
chr8	102040000	103320000
chr8	103440000	106640000
chr8	106840000	107840000
chr8	107840000	109920000
chr8	110120000	112080000
chr8	112640000	114520000
chr8	114560000	116160000
chr8	116200000	116920000
chr8	116960000	119440000
chr8	119560000	120120000
chr8	120120000	121880000
chr8	121920000	123120000
chr8	123160000	124120000
chr8	124480000	125360000
chr8	125400000	125720000
chr8	126120000	126920000
chr8	127600000	128400000
chr8	128440000	129480000
chr8	129520000	131738871
chr1	3000000	4320000
chr1	4400000	4760000
chr1	5120000	5840000
chr1	6400000	7200000
chr1	7320000	9520000
chr1	9560000	10040000
chr1	10200000	12840000
chr1	13040000	13720000
chr1	13720000	14880000
chr1	14920000	15680000
chr1	16080000	16440000
chr1	16760000	17120000
chr1	17160000	17960000
chr1	18320000	19000000
chr1	19160000	20560000
chr1	20880000	21160000
chr1	21360000	22400000
chr1	22560000	23760000
chr1	23840000	24240000
chr1	24320000	30680000
chr1	30720000	31240000
chr1	31280000	33720000
chr1	34160000	36360000
chr1	36560000	37920000
chr1	38200000	38880000
chr1	39040000	40040000
chr1	40120000	40640000
chr1	40920000	43160000
chr1	43320000	44160000
chr1	44240000	46120000
chr1	46120000	48000000
chr1	48040000	50920000
chr1	51000000	51440000
chr1	51680000	52160000
chr1	52200000	54480000
chr1	54520000	55080000
chr1	55240000	55920000
chr1	55920000	57440000
chr1	57440000	58400000
chr1	58480000	60160000
chr1	60560000	61040000
chr1	61080000	63200000
chr1	63400000	65120000
chr1	65240000	67080000
chr1	67200000	69200000
chr1	69240000	69800000
chr1	69840000	72240000
chr1	72280000	73920000
chr1	73920000	75320000
chr1	75600000	77880000
chr1	77960000	78440000
chr1	78520000	80120000
chr1	80160000	80520000
chr1	80600000	82520000
chr1	83040000	84960000
chr1	84960000	85360000
chr1	87360000	88960000
chr1	89320000	90200000
chr1	90200000	91120000
chr1	91120000	91840000
chr1	91920000	92760000
chr1	92880000	93240000
chr1	93400000	95680000
chr1	95840000	98680000
chr1	98720000	99680000
chr1	99760000	100320000
chr1	100400000	102200000
chr1	102520000	105600000
chr1	105600000	106840000
chr1	106880000	107600000
chr1	107600000	108800000
chr1	108960000	110800000
chr1	110800000	113480000
chr1	113480000	114280000
chr1	114520000	120160000
chr1	120200000	123360000
chr1	123480000	126560000
chr1	127320000	128880000
chr1	129080000	129640000
chr1	129680000	130160000
chr1	130240000	130760000
chr1	130760000	132320000
chr1	133160000	133480000
chr1	133800000	134920000
chr1	134960000	135520000
chr1	135560000	137600000
chr1	138440000	139960000
chr1	140200000	141240000
chr1	141400000	142040000
chr1	142040000	142480000
chr1	142720000	143680000
chr1	143840000	145600000
chr1	145600000	148000000
chr1	149400000	151640000
chr1	151680000	152240000
chr1	152320000	152840000
chr1	152880000	153240000
chr1	153320000	153600000
chr1	153600000	154240000
chr1	154320000	155280000
chr1	155360000	156040000
chr1	156080000	157760000
chr1	157880000	158600000
chr1	158640000	159040000
chr1	159440000	160600000
chr1	160600000	161160000
chr1	161280000	162120000
chr1	162120000	162880000
chr1	163240000	163640000
chr1	163920000	164640000
chr1	164720000	165000000
chr1	165000000	165880000
chr1	166240000	167160000
chr1	167680000	168280000
chr1	168320000	169280000
chr1	169320000	169600000
chr1	169840000	171440000
chr1	171440000	172080000
chr1	172160000	172760000
chr1	173640000	174320000
chr1	174560000	175360000
chr1	175360000	176440000
chr1	176480000	177840000
chr1	177840000	178640000
chr1	178800000	179720000
chr1	179840000	180400000
chr1	180400000	181440000
chr1	181720000	182120000
chr1	182160000	182760000
chr1	182800000	184920000
chr1	185320000	186040000
chr1	186080000	186640000
chr1	186680000	187040000
chr1	187360000	188600000
chr1	188640000	190760000
chr1	190800000	192680000
chr1	192760000	194560000
chr1	195200000	197195432
chr13	3000000	3920000
chr13	4080000	4600000
chr13	4640000	6560000
chr13	6720000	8800000
chr13	8960000	9840000
chr13	9840000	10440000
chr13	10560000	11760000
chr13	11840000	12800000
chr13	12800000	13280000
chr13	13280000	13480000
chr13	13480000	15880000
chr13	16000000	17760000
chr13	18080000	18960000
chr13	19240000	20360000
chr13	20400000	21240000
chr13	21760000	23840000
chr13	23880000	24440000
chr13	24520000	25080000
chr13	25240000	27920000
chr13	28520000	29040000
chr13	29080000	30640000
chr13	31080000	31760000
chr13	31840000	32840000
chr13	32960000	34000000
chr13	34080000	34960000
chr13	35120000	36080000
chr13	36080000	37480000
chr13	37520000	38720000
chr13	38760000	40880000
chr13	40920000	41680000
chr13	41720000	43240000
chr13	43280000	45080000
chr13	45120000	45600000
chr13	45640000	46360000
chr13	46360000	46920000
chr13	47200000	49760000
chr13	49880000	50760000
chr13	50800000	51000000
chr13	51040000	51720000
chr13	51720000	52320000
chr13	52360000	52680000
chr13	52760000	53520000
chr13	53520000	54560000
chr13	54840000	58080000
chr13	58080000	58680000
chr13	58720000	59880000
chr13	59920000	60880000
chr13	60960000	62720000
chr13	62720000	62960000
chr13	63000000	64200000
chr13	64440000	65560000
chr13	65600000	68040000
chr13	68080000	68680000
chr13	68720000	69640000
chr13	69840000	70720000
chr13	70760000	74040000
chr13	74480000	76240000
chr13	76480000	76880000
chr13	76880000	78360000
chr13	78400000	80960000
chr13	81000000	81520000
chr13	81560000	83840000
chr13	83840000	85040000
chr13	85400000	86400000
chr13	87040000	87240000
chr13	87600000	89720000
chr13	89800000	91040000
chr13	91080000	91880000
chr13	92000000	94520000
chr13	94520000	95720000
chr13	95760000	96120000
chr13	96280000	97920000
chr13	97960000	99040000
chr13	99080000	99400000
chr13	99520000	99920000
chr13	100120000	100760000
chr13	100880000	101440000
chr13	101600000	102480000
chr13	102480000	103920000
chr13	103920000	104920000
chr13	104960000	107760000
chr13	107920000	108920000
chr13	109160000	110560000
chr13	110560000	111120000
chr13	111160000	112200000
chr13	112240000	113440000
chr13	113440000	114440000
chr13	114680000	115600000
chr13	115920000	117520000
chr13	117680000	118080000
chr13	118120000	119160000
chr13	119200000	120284312
chr10	3000000	4760000
chr10	5120000	5960000
chr10	5960000	6320000
chr10	6360000	7240000
chr10	7280000	7960000
chr10	8040000	9480000
chr10	9520000	10080000
chr10	10080000	10800000
chr10	11160000	12360000
chr10	12400000	12720000
chr10	12720000	13160000
chr10	13240000	14440000
chr10	14480000	17960000
chr10	18280000	18920000
chr10	18920000	19840000
chr10	20080000	21040000
chr10	21080000	22200000
chr10	22200000	23880000
chr10	24080000	24360000
chr10	24560000	24960000
chr10	24960000	25960000
chr10	26080000	26720000
chr10	26760000	28600000
chr10	28760000	30280000
chr10	30320000	31040000
chr10	31120000	33520000
chr10	33680000	34040000
chr10	34040000	36640000
chr10	36680000	38800000
chr10	38840000	39560000
chr10	39760000	41440000
chr10	41520000	42480000
chr10	42720000	43200000
chr10	43240000	43920000
chr10	43960000	45120000
chr10	45720000	47720000
chr10	47720000	50240000
chr10	50400000	51200000
chr10	52200000	53280000
chr10	53560000	55760000
chr10	56040000	57600000
chr10	57960000	59320000
chr10	59760000	60560000
chr10	60640000	62880000
chr10	62880000	66280000
chr10	66280000	67280000
chr10	67720000	68800000
chr10	68840000	69320000
chr10	69800000	70760000
chr10	70880000	72400000
chr10	72560000	74360000
chr10	74640000	74960000
chr10	74960000	76240000
chr10	76280000	77880000
chr10	78040000	79160000
chr10	79160000	81000000
chr10	81080000	81960000
chr10	82200000	84560000
chr10	84640000	85120000
chr10	85160000	86120000
chr10	86440000	88720000
chr10	88880000	90520000
chr10	90680000	92480000
chr10	92520000	93040000
chr10	93280000	93640000
chr10	93640000	94440000
chr10	94440000	94960000
chr10	95000000	95360000
chr10	95520000	96800000
chr10	96800000	97160000
chr10	97160000	98560000
chr10	98600000	99080000
chr10	99080000	100000000
chr10	100040000	101880000
chr10	101920000	102640000
chr10	102880000	105240000
chr10	105280000	105920000
chr10	106320000	107200000
chr10	107240000	109160000
chr10	109320000	110200000
chr10	110920000	111440000
chr10	111600000	112240000
chr10	112280000	114600000
chr10	114640000	115600000
chr10	115760000	117160000
chr10	117160000	119600000
chr10	119680000	120720000
chr10	121040000	121520000
chr10	121520000	122640000
chr10	122680000	125000000
chr10	125160000	126320000
chr10	126480000	128360000
chr10	128440000	129993255
chr5	3000000	3560000
chr5	3600000	4960000
chr5	4960000	5480000
chr5	5800000	8040000
chr5	8120000	10920000
chr5	11120000	14880000
chr5	14880000	16400000
chr5	16400000	17560000
chr5	17560000	17960000
chr5	18000000	21160000
chr5	21360000	22880000
chr5	22920000	23720000
chr5	24160000	25360000
chr5	26320000	27320000
chr5	27360000	28000000
chr5	28720000	30440000
chr5	31800000	32840000
chr5	33240000	35160000
chr5	35440000	37200000
chr5	37320000	38600000
chr5	38680000	40400000
chr5	40560000	41400000
chr5	41480000	42200000
chr5	42200000	43920000
chr5	44200000	45840000
chr5	45840000	46760000
chr5	46800000	48760000
chr5	48800000	50720000
chr5	51360000	52480000
chr5	53240000	53560000
chr5	53680000	54520000
chr5	54520000	57520000
chr5	57880000	59240000
chr5	59800000	60760000
chr5	61040000	62000000
chr5	62040000	64200000
chr5	64280000	65280000
chr5	65360000	65640000
chr5	65800000	66120000
chr5	66800000	67680000
chr5	67880000	68440000
chr5	68480000	69920000
chr5	70040000	73200000
chr5	73440000	73800000
chr5	74040000	75600000
chr5	75600000	77760000
chr5	77840000	79720000
chr5	79840000	82840000
chr5	83040000	83920000
chr5	83960000	86440000
chr5	86640000	88920000
chr5	88920000	90640000
chr5	91040000	91360000
chr5	91360000	91760000
chr5	91880000	92600000
chr5	93160000	93880000
chr5	94040000	95320000
chr5	95320000	97240000
chr5	97520000	98640000
chr5	98760000	99600000
chr5	99600000	100360000
chr5	100480000	100800000
chr5	101360000	102160000
chr5	102560000	103720000
chr5	103760000	104400000
chr5	105000000	105640000
chr5	105800000	106320000
chr5	106360000	107240000
chr5	107280000	109160000
chr5	109200000	109720000
chr5	110000000	110680000
chr5	110760000	111720000
chr5	111800000	112640000
chr5	112840000	113520000
chr5	113760000	115120000
chr5	115400000	116000000
chr5	116080000	117920000
chr5	117960000	118440000
chr5	118640000	119200000
chr5	119200000	120920000
chr5	120920000	121520000
chr5	122280000	125040000
chr5	125360000	125880000
chr5	125960000	129400000
chr5	129560000	130720000
chr5	130760000	131360000
chr5	131400000	131920000
chr5	131920000	134600000
chr5	134640000	136320000
chr5	136640000	137320000
chr5	138640000	139120000
chr5	139280000	140200000
chr5	140280000	141200000
chr5	141280000	142960000
chr5	143520000	145880000
chr5	146000000	146640000
chr5	146960000	147360000
chr5	147360000	148120000
chr5	148160000	149120000
chr5	149120000	149600000
chr5	149680000	150200000
chr5	150440000	150840000
chr5	150880000	152537259
chr7	3040000	4440000
chr7	4480000	5040000
chr7	5080000	5520000
chr7	5560000	6040000
chr7	6320000	7480000
chr7	10560000	11240000
chr7	11240000	12120000
chr7	12280000	16040000
chr7	16080000	16360000
chr7	16480000	17480000
chr7	17680000	19480000
chr7	19960000	20680000
chr7	24080000	26160000
chr7	26640000	27880000
chr7	28120000	31920000
chr7	32040000	32920000
chr7	32960000	34240000
chr7	34920000	36240000
chr7	36560000	39360000
chr7	46360000	48960000
chr7	49040000	50480000
chr7	52120000	52960000
chr7	53320000	54440000
chr7	54440000	55920000
chr7	55960000	59240000
chr7	59280000	63040000
chr7	63040000	64760000
chr7	65320000	66600000
chr7	66600000	66960000
chr7	67040000	70040000
chr7	70040000	70840000
chr7	70840000	72800000
chr7	72840000	73240000
chr7	73840000	74360000
chr7	74360000	74800000
chr7	74920000	75520000
chr7	75520000	76000000
chr7	76000000	77440000
chr7	77520000	79360000
chr7	79520000	80560000
chr7	80800000	81440000
chr7	81520000	82520000
chr7	82520000	83040000
chr7	83040000	85920000
chr7	86040000	86280000
chr7	86920000	89440000
chr7	89560000	91920000
chr7	91960000	93200000
chr7	93680000	94720000
chr7	95200000	96200000
chr7	96320000	96560000
chr7	96600000	97640000
chr7	98600000	99200000
chr7	99200000	100160000
chr7	100320000	101280000
chr7	101480000	104480000
chr7	104520000	105160000
chr7	105840000	106320000
chr7	106600000	107040000
chr7	107600000	108000000
chr7	108040000	109600000
chr7	109640000	111120000
chr7	111280000	113000000
chr7	113200000	114120000
chr7	114240000	115000000
chr7	115000000	116120000
chr7	116240000	116600000
chr7	117280000	117840000
chr7	117880000	118160000
chr7	118200000	119160000
chr7	119280000	120440000
chr7	120480000	121200000
chr7	121400000	121880000
chr7	122000000	123240000
chr7	123760000	125240000
chr7	125880000	126600000
chr7	126800000	128280000
chr7	128280000	128800000
chr7	128840000	129120000
chr7	129320000	130640000
chr7	130720000	132800000
chr7	132840000	133360000
chr7	133440000	135880000
chr7	135920000	137640000
chr7	137920000	140840000
chr7	140920000	142560000
chr7	142960000	144600000
chr7	144640000	146160000
chr7	146240000	146720000
chr7	147360000	148560000
chr7	148640000	149880000
chr7	150280000	152120000
chr7	152120000	152524553
